# Supplementary material for: Assessing the basic knowledge and awareness of dengue fever prevention among migrant workers in Klang Valley, Malaysia
Source: PLoS One. 2024 Feb 1;19(2):e0297527. doi: 10.1371/journal.pone.0297527 (PMC10833505; doi:10.1371/journal.pone.0297527)
Supplement: S1 File — (ZIP) [file pone.0297527.s004.zip]

Archive with 2 entries (2 files):
- Questionnaire_English.pdf
- Questionnaire_Malay.pdf
