# Supplementary material for: Assessing the basic knowledge and awareness of dengue fever prevention among migrant workers in Klang Valley, Malaysia
Source: PLoS One. 2024 Feb 1;19(2):e0297527. doi: 10.1371/journal.pone.0297527 (PMC10833505; doi:10.1371/journal.pone.0297527)
Supplement: S2 File — (ZIP) [file pone.0297527.s005.zip › Excel Raw Dengue Filipino and Nepali.xlsx]

## Sheet: Sheet1
	Demographic							Illness History					Knowledge Dengue											Attitude Dengue						Practices Dengue							Information Dengue				Understand Dengue
No.	Sex	Age	Nationality	Level of Education	District of residence	Since when have you been working in Malaysia?	Current Occupation Sectors	Have you ever had these infections? [COVID-19]	Have you ever had these infections? [Dengue]	Have you ever had these infections? [Typhoid Fever]	Have you ever had these infections? [Cholera]	Have you ever had these infections? [Food Poisoning]	Tick (/) the answer of your choice based on your current knowledge [Dengue fever is caused by mosquitoes.]	Tick (/) the answer of your choice based on your current knowledge [All mosquitoes found in our environment carry the dengue virus.]	Tick (/) the answer of your choice based on your current knowledge [Only female mosquitoes suck blood.]	Tick (/) the answer of your choice based on your current knowledge [Mosquitoes lay their eggs in stagnant and dirty water.]	Tick (/) the answer of your choice based on your current knowledge [Mosquitoes are actively bite in the afternoon.]	Tick (/) the answer of your choice based on your current knowledge [Dengue fever can spread among people through mosquito bites.]	Tick (/) the answer of your choice based on your current knowledge [Symptoms of dengue fever include fever, joint pain and rash.]	Tick (/) the answer of your choice based on your current knowledge [Dengue fever can be cured only by taking paracetamol.]	Tick (/) the answer of your choice based on your current knowledge [Dengue fever can be prevented by eliminating mosquito breeding grounds.]	Tick (/) the answer of your choice based on your current knowledge [Wearing clothing with bright colour that covers the body is a step taken to prevent mosquito bites.]	Tick (/) the answer of your choice based on your current knowledge [Mosquito bites can be avoided by using an insect repellent lotion/ liquid/spray and mosquito net]	Tick (/) one attitude of your choice with a selection from 1 (strongly disagree) to 5 (strongly agree). [Dengue fever is very dangerous and can cause fatal.]	Tick (/) one attitude of your choice with a selection from 1 (strongly disagree) to 5 (strongly agree). [I am at risk to get infected with dengue fever.]	Tick (/) one attitude of your choice with a selection from 1 (strongly disagree) to 5 (strongly agree). [Following all prevention control can prevent myself from getting the dengue fever.]	Tick (/) one attitude of your choice with a selection from 1 (strongly disagree) to 5 (strongly agree). [Removal of mosquito breeding sites will reduce the chance of dengue fever infection.]	Tick (/) one attitude of your choice with a selection from 1 (strongly disagree) to 5 (strongly agree). [Removal of mosquito breeding sites is not my responsibility.]	Tick (/) one attitude of your choice with a selection from 1 (strongly disagree) to 5 (strongly agree). [I will take part in a public activity for dengue control.]	Tick (/) one answer of your choice for the practices listed below; usually (most of the time), sometimes (rarely) or never. [Have you ever eliminated mosquito breeding grounds?]	Tick (/) one answer of your choice for the practices listed below; usually (most of the time), sometimes (rarely) or never. [Have you ever seen larvae in your residential / working area?]	Tick (/) one answer of your choice for the practices listed below; usually (most of the time), sometimes (rarely) or never. [Do you regularly use insecticide sprayers to kill mosquitoes?]	Tick (/) one answer of your choice for the practices listed below; usually (most of the time), sometimes (rarely) or never. [Do you use insect repellent creams / liquids/spray while outdoors?]	Tick (/) one answer of your choice for the practices listed below; usually (most of the time), sometimes (rarely) or never. [Do you wear covered, brightly colored clothing while doing outdoor activities?]	Tick (/) one answer of your choice for the practices listed below; usually (most of the time), sometimes (rarely) or never. [Do you install mosquito nets during sleep?]	Tick (/) one answer of your choice for the practices listed below; usually (most of the time), sometimes (rarely) or never. [Have you ever take part in public activity for dengue control?]	Tick (/) the answer of your choice based on the access to the information on dengue fever. Do you get the information on dengue fever disease from: [Embassy/ Home Country Government]	Tick (/) the answer of your choice based on the access to the information on dengue fever. Do you get the information on dengue fever disease from: [Supervisor or other staff at work place/ Colleagues/ Friends]	Tick (/) the answer of your choice based on the access to the information on dengue fever. Do you get the information on dengue fever disease from: [Social Media (Television/ Facebook/ etc)]	Tick (/) the answer of your choice based on the access to the information on dengue fever. Do you get the information on dengue fever disease from: [Posters/ Billboards]	Tick (/) the answer of your choice based on your understanding to the information on dengue fever. Do you understand the information of dengue fever disease from: [Embassy/ Home Country Government]	Tick (/) the answer of your choice based on your understanding to the information on dengue fever. Do you understand the information of dengue fever disease from: [Supervisor or other staff at work place/ Colleagues/ Friends]	Tick (/) the answer of your choice based on your understanding to the information on dengue fever. Do you understand the information of dengue fever disease from: [Social Media (Television/ Facebook/ etc)]	Tick (/) the answer of your choice based on your understanding to the information on dengue fever. Do you understand the information of dengue fever disease from: [Posters/ Billboards]
1	2	53	Filipino	University	Kuala Lumpur	2007-02-01	Domestic helpers	No	No	No	No	No	TRUE	FALSE	FALSE	TRUE	FALSE	TRUE	TRUE	FALSE	TRUE	FALSE	TRUE	1 Strongly disagree	1 Strongly disagree	1 Strongly disagree	1 Strongly disagree	2 Disagree	1 Strongly disagree	Usually	Sometimes	Usually	Usually	Sometimes	Never	Sometimes	Yes	Yes	Yes	Yes	Yes	Yes	Yes	Yes
2	1	40	Pilipino	No formal education	Hulu Selangor	2010-03-21	Services	No	No	No	No	No	TRUE	TRUE	I am not sure	TRUE	TRUE	I am not sure	TRUE	I am not sure	I am not sure	I am not sure	I am not sure	3 Neutral	1 Strongly disagree	3 Neutral	2 Disagree	3 Neutral	3 Neutral	Never	Sometimes	Usually	Usually	Never	Usually	Never	Yes	No	Yes	No	Yes	No	Yes	No
3	1	49	Filipino	University	Hulu Selangor	2013-12-02	Manufacturing	No	No	No	No	No	TRUE	FALSE	TRUE	FALSE	TRUE	TRUE	TRUE	FALSE	TRUE	TRUE	TRUE	4 Agree	4 Agree	4 Agree	4 Agree	3 Neutral	5 Strongly Agree	Usually	Sometimes	Sometimes	Sometimes	Sometimes	Never	Sometimes	No	No	Yes	No	No	No	Yes	No
4	2	38	Filipino	High school	Kuala Lumpur	2017-12-27	Domestic helpers	No	No	No	No	No	TRUE	TRUE	TRUE	TRUE	TRUE	TRUE	TRUE	TRUE	TRUE	TRUE	TRUE	1 Strongly disagree	1 Strongly disagree	1 Strongly disagree	1 Strongly disagree	1 Strongly disagree	1 Strongly disagree	Never	Never	Never	Usually	Never	Usually	Usually	Yes	No	Yes	No	Yes	No	Yes	No
5	2	40	Filipino	High school	Kuala Lumpur	2008-06-28	Services	No	No	No	No	No	TRUE	TRUE	I am not sure	TRUE	TRUE	TRUE	TRUE	I am not sure	TRUE	I am not sure	TRUE	3 Neutral	3 Neutral	3 Neutral	3 Neutral	3 Neutral	4 Agree	Sometimes	Sometimes	Usually	Usually	Sometimes	Never	Never	Yes	Yes	Yes	Yes	Yes	Yes	Yes	Yes
6	2	40	Filipino	University	Kuala Lumpur	2010-10-01	Domestic helpers	No	No	No	No	No	TRUE	FALSE	I am not sure	TRUE	I am not sure	TRUE	TRUE	FALSE	TRUE	I am not sure	TRUE	1 Strongly disagree	2 Disagree	1 Strongly disagree	1 Strongly disagree	2 Disagree	1 Strongly disagree	Sometimes	Never	Sometimes	Sometimes	Sometimes	Never	Never	Yes	Yes	Yes	Yes	Yes	Yes	Yes	Yes
7	2	43	Filipino	High school	Hulu Selangor	2010-07-19	Domestic helpers	No	No	No	No	No	TRUE	I am not sure	FALSE	TRUE	TRUE	TRUE	TRUE	FALSE	TRUE	FALSE	TRUE	1 Strongly disagree	1 Strongly disagree	1 Strongly disagree	1 Strongly disagree	4 Agree	4 Agree	Never	Never	Sometimes	Usually	Never	Sometimes	Never	Yes	Yes	Yes	Yes	Yes	Yes	Yes	Yes
8	2	48	Filipino	University	Petaling	2006-03-01	Domestic helpers	No	No	No	No	No	TRUE	I am not sure	FALSE	TRUE	TRUE	TRUE	TRUE	I am not sure	TRUE	FALSE	TRUE	5 Strongly Agree	1 Strongly disagree	5 Strongly Agree	5 Strongly Agree	1 Strongly disagree	5 Strongly Agree	Sometimes	Never	Usually	Sometimes	Sometimes	Never	Sometimes	Yes	Yes	Yes	No	Yes	Yes	Yes	No
9	2	47	FILIPINO	High school	Petaling	1994-05-18	Domestic helpers	No	No	No	No	No	TRUE	FALSE	I am not sure	TRUE	I am not sure	FALSE	TRUE	FALSE	I am not sure	I am not sure	TRUE	5 Strongly Agree	3 Neutral	5 Strongly Agree	5 Strongly Agree	1 Strongly disagree	5 Strongly Agree	Usually	Sometimes	Sometimes	Usually	Never	Usually	Never	Yes	Yes	Yes	Yes	Yes	Yes	Yes	Yes
10	2	35	Pilipino	High school	Kuala Lumpur	2018-07-11	Domestic helpers	Yes	No	No	No	No	TRUE	TRUE	FALSE	TRUE	TRUE	TRUE	TRUE	I am not sure	TRUE	I am not sure	TRUE	4 Agree	2 Disagree	4 Agree	4 Agree	4 Agree	4 Agree	Sometimes	Usually	Usually	Sometimes	Sometimes	Usually	Sometimes	Yes	Yes	Yes	No	Yes	Yes	Yes	Yes
11	2	52	Philippines	University	Kuala Lumpur	2021-02-28	Services	No	No	No	No	No	TRUE	TRUE	TRUE	TRUE	TRUE	TRUE	TRUE	TRUE	TRUE	TRUE	TRUE	1 Strongly disagree	1 Strongly disagree	1 Strongly disagree	1 Strongly disagree	1 Strongly disagree	1 Strongly disagree	Usually	Sometimes	Usually	Usually	Usually	Usually	Usually	Yes	Yes	Yes	Yes	Yes	Yes	Yes	Yes
12	2	35	Filipino	High school	Kuala Lumpur	2015-10-15	Domestic helpers	No	No	No	No	No	TRUE	TRUE	I am not sure	TRUE	TRUE	I am not sure	TRUE	I am not sure	TRUE	TRUE	TRUE	5 Strongly Agree	4 Agree	5 Strongly Agree	5 Strongly Agree	1 Strongly disagree	5 Strongly Agree	Usually	Sometimes	Usually	Usually	Usually	Sometimes	Sometimes	Yes	Yes	Yes	Yes	Yes	Yes	Yes	Yes
13	2	39	Pilipino	High school	Kuala Lumpur	2015-01-17	Domestic helpers	No	No	No	No	No	TRUE	FALSE	TRUE	TRUE	TRUE	TRUE	TRUE	FALSE	TRUE	TRUE	TRUE	5 Strongly Agree	5 Strongly Agree	5 Strongly Agree	5 Strongly Agree	1 Strongly disagree	5 Strongly Agree	Usually	Usually	Usually	Usually	Usually	Sometimes	Sometimes	Yes	Yes	Yes	Yes	Yes	Yes	Yes	Yes
14	2	43	Filipino	University	Petaling	2016-02-25	Domestic helpers	No	No	No	No	No	TRUE	FALSE	TRUE	TRUE	FALSE	TRUE	TRUE	FALSE	TRUE	TRUE	TRUE	5 Strongly Agree	3 Neutral	4 Agree	4 Agree	3 Neutral	4 Agree	Sometimes	Sometimes	Usually	Usually	Sometimes	Never	Never	Yes	Yes	Yes	Yes	Yes	Yes	Yes	Yes
15	2	45	Philippines	University	Kuala Lumpur	2009-07-22	Domestic helpers	No	No	No	No	No	TRUE	TRUE	I am not sure	TRUE	I am not sure	TRUE	TRUE	I am not sure	TRUE	I am not sure	TRUE	1 Strongly disagree	3 Neutral	1 Strongly disagree	1 Strongly disagree	1 Strongly disagree	1 Strongly disagree	Usually	Never	Sometimes	Sometimes	Never	Never	Never	Yes	Yes	Yes	Yes	Yes	Yes	Yes	Yes
16	2	31	Pilipino	High school	Kuala Lumpur	2016-01-27	Domestic helpers	No	No	No	No	No	TRUE	I am not sure	I am not sure	TRUE	FALSE	TRUE	TRUE	FALSE	FALSE	I am not sure	I am not sure	5 Strongly Agree	3 Neutral	5 Strongly Agree	5 Strongly Agree	1 Strongly disagree	5 Strongly Agree	Usually	Never	Sometimes	Never	Never	Never	Never	No	No	Yes	No	No	No	Yes	No
17	2	41	Filipino	High school	Petaling	2016-02-23	Domestic helpers	No	No	No	No	No	TRUE	TRUE	FALSE	TRUE	FALSE	TRUE	TRUE	FALSE	FALSE	FALSE	TRUE	4 Agree	2 Disagree	2 Disagree	4 Agree	4 Agree	4 Agree	Never	Never	Usually	Usually	Usually	Never	Usually	Yes	Yes	Yes	Yes	Yes	Yes	Yes	Yes
18	2	34	Filipino	University	Kuala Lumpur	2012-01-18	Domestic helpers	No	No	No	No	Yes	TRUE	I am not sure	I am not sure	TRUE	TRUE	TRUE	TRUE	FALSE	TRUE	I am not sure	TRUE	5 Strongly Agree	3 Neutral	5 Strongly Agree	5 Strongly Agree	1 Strongly disagree	5 Strongly Agree	Usually	Sometimes	Usually	Usually	Usually	Sometimes	Never	Yes	No	Yes	Yes	Yes	No	Yes	No
19	2	44	Filipino	University	Hulu Langat	2011-01-11	Manufacturing	No	No	No	No	No	TRUE	FALSE	TRUE	TRUE	TRUE	TRUE	TRUE	FALSE	TRUE	TRUE	TRUE	1 Strongly disagree	3 Neutral	1 Strongly disagree	1 Strongly disagree	2 Disagree	1 Strongly disagree	Sometimes	Sometimes	Usually	Never	Sometimes	Sometimes	Sometimes	Yes	Yes	Yes	Yes	Yes	Yes	Yes	Yes
20	2	36	Philippines	High school	Kuala Lumpur	2014-11-05	Domestic helpers	No	No	No	No	No	TRUE	FALSE	FALSE	TRUE	TRUE	TRUE	TRUE	I am not sure	TRUE	TRUE	TRUE	5 Strongly Agree	1 Strongly disagree	1 Strongly disagree	1 Strongly disagree	1 Strongly disagree	5 Strongly Agree	Sometimes	Never	Usually	Usually	Usually	Sometimes	Sometimes	Yes	No	Yes	Yes	Yes	Yes	Yes	Yes
21	2	44	Filipino	University	Hulu Langat	2011-11-01	Manufacturing	No	No	No	No	No	TRUE	FALSE	TRUE	TRUE	TRUE	TRUE	TRUE	FALSE	TRUE	TRUE	TRUE	1 Strongly disagree	3 Neutral	1 Strongly disagree	1 Strongly disagree	2 Disagree	3 Neutral	Sometimes	Sometimes	Usually	Never	Sometimes	Sometimes	Sometimes	No	Yes	Yes	No	No	Yes	Yes	No
22	1	37	filipino	University	Kuala Lumpur	2017-10-31	Manufacturing	No	No	No	No	No	TRUE	TRUE	TRUE	TRUE	TRUE	TRUE	TRUE	TRUE	TRUE	TRUE	TRUE	1 Strongly disagree	1 Strongly disagree	1 Strongly disagree	1 Strongly disagree	1 Strongly disagree	1 Strongly disagree	Never	Sometimes	Usually	Usually	Usually	Usually	Usually	Yes	Yes	Yes	Yes	Yes	Yes	Yes	Yes
23	2	46	Filipino	University	Kuala Lumpur	2019-06-06	Domestic helpers	No	No	No	No	No	TRUE	I am not sure	I am not sure	TRUE	TRUE	TRUE	TRUE	I am not sure	TRUE	TRUE	TRUE	4 Agree	4 Agree	4 Agree	4 Agree	2 Disagree	4 Agree	Sometimes	Never	Usually	Usually	Usually	Sometimes	Sometimes	Yes	Yes	Yes	Yes	Yes	Yes	Yes	Yes
24	2	41	Filipino	University	Kuala Lumpur	2005-12-29	Domestic helpers	No	No	No	No	No	TRUE	FALSE	FALSE	TRUE	I am not sure	TRUE	TRUE	FALSE	TRUE	TRUE	TRUE	5 Strongly Agree	5 Strongly Agree	5 Strongly Agree	5 Strongly Agree	1 Strongly disagree	5 Strongly Agree	Sometimes	Sometimes	Usually	Sometimes	Sometimes	Sometimes	Sometimes	Yes	Yes	Yes	Yes	Yes	Yes	Yes	Yes
25	2	33	Filipino	High school	Petaling	2015-03-03	Domestic helpers	No	No	No	No	No	TRUE	TRUE	I am not sure	TRUE	TRUE	TRUE	TRUE	I am not sure	TRUE	I am not sure	I am not sure	3 Neutral	3 Neutral	3 Neutral	3 Neutral	2 Disagree	3 Neutral	Sometimes	Never	Sometimes	Sometimes	Sometimes	Sometimes	Never	Yes	Yes	Yes	Yes	Yes	Yes	Yes	Yes
26	2	46	Filipino	University	Kuala Lumpur	2006-05-15	Domestic helpers	No	No	No	No	No	TRUE	TRUE	TRUE	TRUE	TRUE	TRUE	TRUE	FALSE	TRUE	TRUE	TRUE	1 Strongly disagree	1 Strongly disagree	1 Strongly disagree	1 Strongly disagree	1 Strongly disagree	1 Strongly disagree	Usually	Usually	Usually	Usually	Usually	Usually	Usually	Yes	Yes	Yes	Yes	Yes	Yes	Yes	Yes
27	1	42	filipino	High school	Kuala Lumpur	2018-07-07	Manufacturing	No	No	No	No	No	TRUE	TRUE	FALSE	TRUE	FALSE	TRUE	TRUE	FALSE	TRUE	FALSE	TRUE	1 Strongly disagree	1 Strongly disagree	1 Strongly disagree	1 Strongly disagree	2 Disagree	1 Strongly disagree	Sometimes	Usually	Sometimes	Sometimes	Sometimes	Usually	Usually	Yes	Yes	Yes	Yes	Yes	Yes	Yes	Yes
28	2	35	Filipino	University	Kuala Lumpur	2015-08-14	Services	No	No	No	No	No	TRUE	TRUE	TRUE	TRUE	TRUE	TRUE	TRUE	TRUE	TRUE	TRUE	TRUE	1 Strongly disagree	1 Strongly disagree	1 Strongly disagree	1 Strongly disagree	1 Strongly disagree	1 Strongly disagree	Usually	Usually	Usually	Usually	Usually	Usually	Usually	Yes	Yes	Yes	Yes	Yes	Yes	Yes	Yes
29	2	39	Filipino	High school	Petaling	2012-04-21	Domestic helpers	No	No	No	No	Yes	TRUE	FALSE	I am not sure	TRUE	I am not sure	TRUE	TRUE	I am not sure	TRUE	TRUE	TRUE	5 Strongly Agree	5 Strongly Agree	5 Strongly Agree	5 Strongly Agree	3 Neutral	5 Strongly Agree	Never	Never	Usually	Usually	Usually	Usually	Sometimes	Yes	Yes	Yes	Yes	Yes	Yes	Yes	Yes
30	2	39	Filipino	University	Kuala Lumpur	2014-10-12	Domestic helpers	No	No	No	No	No	TRUE	TRUE	FALSE	TRUE	FALSE	TRUE	TRUE	FALSE	TRUE	I am not sure	TRUE	5 Strongly Agree	4 Agree	5 Strongly Agree	4 Agree	1 Strongly disagree	5 Strongly Agree	Usually	Never	Sometimes	Usually	Usually	Usually	Sometimes	Yes	Yes	Yes	Yes	Yes	Yes	Yes	Yes
31	2	33	Pilipino	High school	Kuala Lumpur	2016-11-17	Domestic helpers	No	No	No	No	Yes	TRUE	TRUE	FALSE	TRUE	FALSE	FALSE	TRUE	FALSE	TRUE	TRUE	TRUE	1 Strongly disagree	3 Neutral	1 Strongly disagree	1 Strongly disagree	2 Disagree	1 Strongly disagree	Never	Sometimes	Sometimes	Usually	Sometimes	Usually	Sometimes	Yes	Yes	Yes	No	Yes	No	Yes	No
32	2	39	Filipino	University	Kuala Lumpur	2016-09-23	Domestic helpers	No	No	No	No	No	TRUE	TRUE	TRUE	TRUE	FALSE	FALSE	TRUE	FALSE	TRUE	FALSE	TRUE	1 Strongly disagree	2 Disagree	1 Strongly disagree	1 Strongly disagree	1 Strongly disagree	1 Strongly disagree	Sometimes	Usually	Sometimes	Usually	Sometimes	Sometimes	Usually	No	No	Yes	No	No	No	Yes	No
33	2	56	Filipino	High school	Kuala Lumpur	2020-06-13	Domestic helpers	No	No	No	No	No	TRUE	TRUE	TRUE	TRUE	TRUE	TRUE	TRUE	TRUE	TRUE	TRUE	TRUE	1 Strongly disagree	1 Strongly disagree	1 Strongly disagree	1 Strongly disagree	1 Strongly disagree	1 Strongly disagree	Usually	Usually	Usually	Usually	Usually	Usually	Usually	Yes	Yes	Yes	Yes	Yes	Yes	Yes	Yes
34	2	38	Filipino	University	Petaling	2019-10-16	Domestic helpers	No	No	No	No	No	TRUE	FALSE	TRUE	FALSE	TRUE	TRUE	TRUE	FALSE	TRUE	TRUE	TRUE	5 Strongly Agree	5 Strongly Agree	5 Strongly Agree	5 Strongly Agree	1 Strongly disagree	5 Strongly Agree	Sometimes	Never	Sometimes	Usually	Sometimes	Sometimes	Sometimes	Yes	Yes	Yes	Yes	Yes	Yes	Yes	Yes
35	2	34	Filipino	High school	Petaling	2014-09-09	Domestic helpers	No	No	No	No	No	TRUE	FALSE	FALSE	TRUE	FALSE	TRUE	TRUE	FALSE	TRUE	TRUE	TRUE	5 Strongly Agree	3 Neutral	5 Strongly Agree	5 Strongly Agree	1 Strongly disagree	5 Strongly Agree	Never	Never	Sometimes	Usually	Sometimes	Never	Never	Yes	No	Yes	No	Yes	No	Yes	No
36	2	42	Filipino	University	Kuala Lumpur	2008-05-25	Domestic helpers	No	No	No	No	No	TRUE	FALSE	TRUE	TRUE	TRUE	TRUE	TRUE	FALSE	TRUE	TRUE	TRUE	5 Strongly Agree	4 Agree	5 Strongly Agree	5 Strongly Agree	1 Strongly disagree	5 Strongly Agree	Sometimes	Sometimes	Usually	Usually	Usually	Sometimes	Sometimes	Yes	Yes	Yes	Yes	Yes	Yes	Yes	Yes
37	2	47	Filipino	University	Kuala Lumpur	2010-01-04	Domestic helpers	No	No	No	No	No	TRUE	FALSE	I am not sure	TRUE	I am not sure	FALSE	TRUE	FALSE	TRUE	I am not sure	TRUE	3 Neutral	3 Neutral	3 Neutral	3 Neutral	3 Neutral	2 Disagree	Never	Never	Sometimes	Never	Never	Never	Never	No	Yes	Yes	No	Yes	Yes	Yes	No
38	2	35	Filipino	University	Kuala Lumpur	2014-07-12	Domestic helpers	No	No	No	No	No	TRUE	TRUE	TRUE	TRUE	TRUE	TRUE	TRUE	FALSE	TRUE	I am not sure	TRUE	1 Strongly disagree	2 Disagree	1 Strongly disagree	1 Strongly disagree	3 Neutral	1 Strongly disagree	Never	Never	Sometimes	Sometimes	Sometimes	Never	Usually	Yes	Yes	Yes	No	Yes	Yes	Yes	No
39	2	38	Filipino	University	Kuala Lumpur	2021-07-04	Domestic helpers	No	No	No	No	No	TRUE	TRUE	TRUE	TRUE	TRUE	TRUE	TRUE	TRUE	TRUE	TRUE	TRUE	1 Strongly disagree	1 Strongly disagree	1 Strongly disagree	1 Strongly disagree	1 Strongly disagree	1 Strongly disagree	Never	Never	Usually	Sometimes	Never	Usually	Never	Yes	Yes	Yes	Yes	Yes	Yes	Yes	Yes
40	2	41	Filipino	High school	Kuala Lumpur	2018-02-11	Domestic helpers	No	No	Yes	No	Yes	TRUE	I am not sure	TRUE	TRUE	TRUE	TRUE	TRUE	TRUE	TRUE	TRUE	TRUE	1 Strongly disagree	1 Strongly disagree	1 Strongly disagree	1 Strongly disagree	3 Neutral	1 Strongly disagree	Usually	Usually	Usually	Usually	Usually	Usually	Never	Yes	Yes	Yes	Yes	Yes	Yes	Yes	Yes
41	2	44	Filipino	High school	Kuala Lumpur	1998-09-11	Domestic helpers	No	Yes	No	No	Yes	TRUE	I am not sure	I am not sure	TRUE	I am not sure	TRUE	TRUE	I am not sure	TRUE	I am not sure	TRUE	5 Strongly Agree	5 Strongly Agree	5 Strongly Agree	5 Strongly Agree	1 Strongly disagree	5 Strongly Agree	Usually	Sometimes	Usually	Usually	Sometimes	Never	Sometimes	Yes	Yes	Yes	Yes	Yes	Yes	Yes	Yes
42	1	38	Philippines	High school	Kuala Lumpur	2014-05-03	Services	No	No	No	No	No	TRUE	TRUE	FALSE	TRUE	TRUE	TRUE	TRUE	TRUE	TRUE	TRUE	TRUE	5 Strongly Agree	4 Agree	4 Agree	5 Strongly Agree	3 Neutral	3 Neutral	Never	Sometimes	Usually	Sometimes	Sometimes	Sometimes	Never	Yes	Yes	Yes	Yes	Yes	Yes	Yes	Yes
43	2	55	Filipino	University	Kuala Lumpur	1991-11-27	Domestic helpers	No	No	No	No	Yes	TRUE	FALSE	FALSE	TRUE	FALSE	TRUE	TRUE	FALSE	TRUE	I am not sure	TRUE	1 Strongly disagree	1 Strongly disagree	1 Strongly disagree	1 Strongly disagree	1 Strongly disagree	1 Strongly disagree	Usually	Never	Usually	Sometimes	Sometimes	Sometimes	Usually	Yes	Yes	Yes	Yes	Yes	Yes	Yes	Yes
44	2	62	Filipino	University	Kuala Lumpur	1994-07-11	Domestic helpers	No	No	No	No	Yes	TRUE	FALSE	FALSE	TRUE	FALSE	TRUE	TRUE	FALSE	TRUE	TRUE	TRUE	5 Strongly Agree	2 Disagree	5 Strongly Agree	5 Strongly Agree	1 Strongly disagree	3 Neutral	Sometimes	Never	Sometimes	Sometimes	Sometimes	Never	Sometimes	Yes	Yes	Yes	Yes	Yes	Yes	Yes	Yes
45	2	62	Filipino	University	Kuala Lumpur	1994-07-11	Domestic helpers	No	No	No	No	Yes	TRUE	FALSE	FALSE	TRUE	FALSE	TRUE	TRUE	FALSE	TRUE	TRUE	TRUE	5 Strongly Agree	2 Disagree	5 Strongly Agree	5 Strongly Agree	1 Strongly disagree	3 Neutral	Usually	Sometimes	Sometimes	Sometimes	Sometimes	Never	Sometimes	Yes	Yes	Yes	Yes	Yes	Yes	Yes	Yes
46	2	54	Filipino	High school	Kuala Lumpur	1997-08-25	Domestic helpers	No	Yes	No	No	Yes	TRUE	FALSE	FALSE	TRUE	TRUE	TRUE	TRUE	FALSE	TRUE	FALSE	TRUE	5 Strongly Agree	2 Disagree	5 Strongly Agree	5 Strongly Agree	1 Strongly disagree	3 Neutral	Sometimes	Sometimes	Sometimes	Sometimes	Sometimes	Never	Never	Yes	Yes	Yes	Yes	Yes	Yes	Yes	Yes
47	2	51	Fiipino	University	Kuala Lumpur	9/13/0097	Domestic helpers	No	No	No	No	No	TRUE	TRUE	I am not sure	TRUE	I am not sure	TRUE	TRUE	I am not sure	TRUE	TRUE	TRUE	4 Agree	3 Neutral	5 Strongly Agree	5 Strongly Agree	2 Disagree	5 Strongly Agree	Sometimes	Sometimes	Usually	Usually	Usually	Sometimes	Usually	Yes	Yes	Yes	Yes	Yes	Yes	Yes	Yes
48	2	32	Filipino	University	Kuala Lumpur	2015-05-31	Domestic helpers	No	No	No	No	Yes	TRUE	FALSE	FALSE	TRUE	FALSE	TRUE	TRUE	FALSE	TRUE	TRUE	TRUE	5 Strongly Agree	2 Disagree	5 Strongly Agree	5 Strongly Agree	2 Disagree	3 Neutral	Sometimes	Sometimes	Sometimes	Sometimes	Sometimes	Sometimes	Sometimes	Yes	Yes	Yes	Yes	Yes	Yes	Yes	Yes
49	2	50	Filipino	University	Kuala Lumpur	1995-05-25	Domestic helpers	No	No	No	No	Yes	TRUE	FALSE	I am not sure	TRUE	FALSE	I am not sure	TRUE	FALSE	TRUE	I am not sure	TRUE	5 Strongly Agree	4 Agree	5 Strongly Agree	5 Strongly Agree	2 Disagree	5 Strongly Agree	Sometimes	Never	Sometimes	Usually	Never	Never	Sometimes	Yes	Yes	Yes	No	Yes	Yes	Yes	No
50	2	32	Filipino	University	Kuala Lumpur	2019-05-03	Domestic helpers	No	No	No	No	No	TRUE	TRUE	I am not sure	TRUE	TRUE	TRUE	TRUE	FALSE	TRUE	TRUE	TRUE	3 Neutral	2 Disagree	2 Disagree	3 Neutral	2 Disagree	3 Neutral	Sometimes	Sometimes	Sometimes	Sometimes	Sometimes	Sometimes	Sometimes	Yes	Yes	No	No	Yes	Yes	No	No
51	1	30	filipino	High school	Kuala Lumpur	2016-05-10	Services	No	No	No	No	No	TRUE	TRUE	FALSE	TRUE	TRUE	TRUE	TRUE	TRUE	TRUE	TRUE	TRUE	5 Strongly Agree	4 Agree	4 Agree	5 Strongly Agree	2 Disagree	4 Agree	Never	Never	Usually	Usually	Sometimes	Sometimes	Never	Yes	Yes	Yes	Yes	Yes	Yes	Yes	Yes
52	2	28	Filipino	University	Kuala Lumpur	2016-08-22	Services	No	No	No	No	No	TRUE	FALSE	FALSE	TRUE	FALSE	FALSE	TRUE	FALSE	TRUE	I am not sure	TRUE	4 Agree	3 Neutral	5 Strongly Agree	5 Strongly Agree	1 Strongly disagree	5 Strongly Agree	Sometimes	Never	Sometimes	Sometimes	Sometimes	Sometimes	Sometimes	Yes	Yes	Yes	No	Yes	Yes	Yes	No
53	2	38	Filipino	University	Kuala Lumpur	2019-06-01	Domestic helpers	No	No	No	No	No	TRUE	FALSE	TRUE	TRUE	TRUE	TRUE	TRUE	I am not sure	TRUE	TRUE	TRUE	5 Strongly Agree	2 Disagree	4 Agree	4 Agree	2 Disagree	2 Disagree	Usually	Never	Sometimes	Usually	Usually	Sometimes	Sometimes	Yes	No	Yes	Yes	Yes	Yes	Yes	Yes
54	1	25	Filipino	High school	Kuala Lumpur	2015-12-02	Services	No	No	No	No	No	TRUE	TRUE	I am not sure	TRUE	I am not sure	FALSE	TRUE	FALSE	FALSE	I am not sure	TRUE	5 Strongly Agree	2 Disagree	5 Strongly Agree	5 Strongly Agree	2 Disagree	4 Agree	Sometimes	Sometimes	Usually	Usually	Never	Sometimes	Usually	Yes	Yes	Yes	No	Yes	Yes	Yes	Yes
55	2	43	Philippines	High school	Kuala Lumpur	2006-02-08	Domestic helpers	No	No	No	No	No	TRUE	FALSE	I am not sure	TRUE	FALSE	TRUE	I am not sure	I am not sure	I am not sure	I am not sure	TRUE	4 Agree	1 Strongly disagree	5 Strongly Agree	5 Strongly Agree	5 Strongly Agree	5 Strongly Agree	Never	Never	Sometimes	Usually	Usually	Never	Never	Yes	Yes	Yes	Yes	Yes	Yes	Yes	Yes
56	2	50	Filipino	University	Kuala Lumpur	1995-05-25	Domestic helpers	No	No	No	No	Yes	TRUE	FALSE	I am not sure	TRUE	TRUE	TRUE	TRUE	FALSE	TRUE	I am not sure	TRUE	5 Strongly Agree	5 Strongly Agree	5 Strongly Agree	5 Strongly Agree	3 Neutral	5 Strongly Agree	Sometimes	Never	Sometimes	Usually	Sometimes	Never	Sometimes	Yes	Yes	Yes	No	Yes	Yes	Yes	No
57	2	35	Philippine	High school	Kuala Lumpur	2016-01-20	Services	No	No	No	No	No	TRUE	FALSE	FALSE	TRUE	FALSE	FALSE	TRUE	FALSE	TRUE	TRUE	TRUE	5 Strongly Agree	3 Neutral	5 Strongly Agree	5 Strongly Agree	1 Strongly disagree	5 Strongly Agree	Sometimes	Sometimes	Usually	Usually	Sometimes	Sometimes	Sometimes	Yes	Yes	Yes	No	Yes	Yes	Yes	No
58	2	35	Filipino	University	Kuala Lumpur	2018-07-27	Domestic helpers	No	No	No	No	No	TRUE	FALSE	FALSE	FALSE	FALSE	TRUE	TRUE	FALSE	TRUE	I am not sure	TRUE	5 Strongly Agree	1 Strongly disagree	5 Strongly Agree	5 Strongly Agree	1 Strongly disagree	5 Strongly Agree	Usually	Never	Usually	Usually	Sometimes	Never	Never	Yes	Yes	Yes	Yes	Yes	Yes	Yes	Yes
59	2	36	Filipino	University	Kuala Lumpur	2007-04-17	Domestic helpers	No	No	No	No	No	I am not sure	I am not sure	I am not sure	I am not sure	I am not sure	I am not sure	I am not sure	I am not sure	I am not sure	I am not sure	I am not sure	3 Neutral	3 Neutral	3 Neutral	3 Neutral	3 Neutral	3 Neutral	Usually	Usually	Usually	Usually	Sometimes	Sometimes	Never	Yes	Yes	Yes	Yes	Yes	Yes	Yes	Yes
60	2	40	Filipino	University	Kuala Lumpur	2008-03-15	Domestic helpers	No	No	No	No	No	TRUE	TRUE	I am not sure	TRUE	I am not sure	FALSE	TRUE	I am not sure	I am not sure	I am not sure	I am not sure	4 Agree	4 Agree	4 Agree	4 Agree	2 Disagree	4 Agree	Usually	Never	Usually	Usually	Never	Never	Sometimes	Yes	No	No	No	No	No	No	No
61	2	36	Filipino	University	Kuala Lumpur	2007-04-23	Domestic helpers	No	No	No	No	No	TRUE	TRUE	I am not sure	TRUE	I am not sure	I am not sure	I am not sure	I am not sure	I am not sure	I am not sure	I am not sure	3 Neutral	3 Neutral	3 Neutral	3 Neutral	3 Neutral	3 Neutral	Never	Sometimes	Usually	Sometimes	Never	Usually	Usually	Yes	Yes	Yes	No	Yes	Yes	Yes	No
62	1	23	Philippines	High school	Kuala Lumpur	2015-08-10	Manufacturing	No	No	No	No	Yes	TRUE	FALSE	I am not sure	TRUE	TRUE	TRUE	TRUE	FALSE	TRUE	I am not sure	TRUE	5 Strongly Agree	1 Strongly disagree	4 Agree	5 Strongly Agree	1 Strongly disagree	5 Strongly Agree	Usually	Usually	Usually	Sometimes	Sometimes	Sometimes	Sometimes	No	Yes	Yes	Yes	No	Yes	Yes	Yes
63	2	49	Filipino	High school	Petaling	2011-12-04	Domestic helpers	No	No	No	No	No	TRUE	FALSE	FALSE	TRUE	FALSE	TRUE	TRUE	FALSE	FALSE	I am not sure	TRUE	5 Strongly Agree	5 Strongly Agree	5 Strongly Agree	5 Strongly Agree	2 Disagree	5 Strongly Agree	Usually	Sometimes	Usually	Usually	Usually	Sometimes	Usually	Yes	Yes	Yes	Yes	Yes	Yes	Yes	Yes
64	2	5q	Filipino	High school	Petaling	2003-03-25	Domestic helpers	No	No	No	No	No	TRUE	FALSE	FALSE	TRUE	FALSE	TRUE	TRUE	FALSE	FALSE	FALSE	TRUE	5 Strongly Agree	5 Strongly Agree	3 Neutral	5 Strongly Agree	1 Strongly disagree	5 Strongly Agree	Usually	Sometimes	Usually	Usually	Usually	Sometimes	Usually	Yes	Yes	Yes	Yes	Yes	Yes	Yes	Yes
65	1	42	Filipino	University	Kuala Lumpur	2015-10-01	Services	No	No	No	No	No	TRUE	TRUE	TRUE	TRUE	TRUE	TRUE	TRUE	TRUE	TRUE	TRUE	TRUE	1 Strongly disagree	1 Strongly disagree	1 Strongly disagree	1 Strongly disagree	1 Strongly disagree	1 Strongly disagree	Usually	Usually	Usually	Usually	Usually	Usually	Usually	Yes	Yes	Yes	Yes	Yes	Yes	Yes	Yes
66	2	40	Filipino	University	Kuala Lumpur	2012-06-14	Domestic helpers	No	No	No	No	No	TRUE	TRUE	FALSE	TRUE	I am not sure	TRUE	TRUE	FALSE	TRUE	I am not sure	TRUE	3 Neutral	2 Disagree	3 Neutral	3 Neutral	2 Disagree	3 Neutral	Sometimes	Never	Sometimes	Never	Sometimes	Sometimes	Sometimes	Yes	No	Yes	No	Yes	No	Yes	No
67	2	56	filipino	Primary school	Hulu Selangor	2017-11-23	Domestic helpers	Yes	Yes	Yes	Yes	Yes	TRUE	TRUE	I am not sure	TRUE	FALSE	TRUE	TRUE	FALSE	TRUE	TRUE	TRUE	1 Strongly disagree	1 Strongly disagree	1 Strongly disagree	1 Strongly disagree	1 Strongly disagree	1 Strongly disagree	Usually	Usually	Usually	Usually	Usually	Usually	Usually	Yes	Yes	Yes	Yes	Yes	Yes	Yes	Yes
68	1	40	filipino	High school	Hulu Selangor	2015-10-07	Construction	No	No	No	No	No	TRUE	TRUE	I am not sure	TRUE	I am not sure	TRUE	TRUE	TRUE	FALSE	TRUE	TRUE	1 Strongly disagree	1 Strongly disagree	1 Strongly disagree	1 Strongly disagree	1 Strongly disagree	1 Strongly disagree	Usually	Usually	Usually	Sometimes	Sometimes	Sometimes	Sometimes	Yes	Yes	Yes	Yes	Yes	Yes	Yes	Yes
69	2	37	filipino	High school	Hulu Selangor	2017-06-12	Domestic helpers	No	No	No	No	No	TRUE	TRUE	I am not sure	TRUE	I am not sure	FALSE	TRUE	I am not sure	I am not sure	I am not sure	I am not sure	1 Strongly disagree	1 Strongly disagree	1 Strongly disagree	1 Strongly disagree	1 Strongly disagree	1 Strongly disagree	Sometimes	Sometimes	Sometimes	Sometimes	Sometimes	Sometimes	Usually	Yes	Yes	Yes	Yes	Yes	Yes	Yes	Yes
70	1	37	filipino	High school	Hulu Selangor	2018-10-31	Construction	No	No	No	Yes	No	TRUE	TRUE	FALSE	TRUE	I am not sure	I am not sure	TRUE	I am not sure	TRUE	I am not sure	I am not sure	1 Strongly disagree	1 Strongly disagree	1 Strongly disagree	1 Strongly disagree	2 Disagree	1 Strongly disagree	Usually	Sometimes	Sometimes	Usually	Usually	Usually	Usually	Yes	Yes	Yes	Yes	Yes	Yes	Yes	Yes
71	1	37	filipino	High school	Hulu Selangor	2017-11-12	Manufacturing	No	No	No	No	No	TRUE	TRUE	FALSE	TRUE	FALSE	FALSE	TRUE	FALSE	I am not sure	I am not sure	I am not sure	1 Strongly disagree	1 Strongly disagree	1 Strongly disagree	1 Strongly disagree	1 Strongly disagree	1 Strongly disagree	Usually	Usually	Sometimes	Sometimes	Sometimes	Usually	Usually	Yes	Yes	Yes	Yes	Yes	Yes	Yes	Yes
72	2	41	Filipino	University	Kuala Lumpur	2015-02-10	Domestic helpers	No	No	No	No	No	TRUE	TRUE	I am not sure	TRUE	TRUE	TRUE	TRUE	TRUE	I am not sure	FALSE	TRUE	4 Agree	4 Agree	4 Agree	4 Agree	4 Agree	4 Agree	Never	Sometimes	Sometimes	Sometimes	Sometimes	Usually	Sometimes	Yes	No	Yes	No	Yes	No	Yes	No
73	2	43	Filipino	High school	Petaling	2012-04-16	Domestic helpers	No	No	No	No	No	TRUE	FALSE	I am not sure	TRUE	TRUE	TRUE	TRUE	FALSE	TRUE	I am not sure	TRUE	5 Strongly Agree	3 Neutral	5 Strongly Agree	5 Strongly Agree	1 Strongly disagree	5 Strongly Agree	Sometimes	Sometimes	Usually	Usually	Never	Never	Sometimes	No	No	Yes	Yes	Yes	Yes	Yes	Yes
74	2	53	Philippines	High school	Kuala Lumpur	2008-06-12	Domestic helpers	No	No	No	No	No	TRUE	I am not sure	I am not sure	TRUE	I am not sure	TRUE	TRUE	I am not sure	TRUE	I am not sure	FALSE	1 Strongly disagree	3 Neutral	1 Strongly disagree	1 Strongly disagree	1 Strongly disagree	3 Neutral	Usually	Sometimes	Sometimes	Sometimes	Sometimes	Never	Never	Yes	Yes	Yes	Yes	Yes	Yes	Yes	Yes
75	2	43	Philippines	High school	Kuala Lumpur	2009-08-28	Domestic helpers	No	No	No	No	No	TRUE	I am not sure	I am not sure	TRUE	I am not sure	TRUE	TRUE	I am not sure	TRUE	I am not sure	TRUE	1 Strongly disagree	1 Strongly disagree	1 Strongly disagree	1 Strongly disagree	3 Neutral	1 Strongly disagree	Usually	Sometimes	Sometimes	Sometimes	Never	Never	Sometimes	Yes	Yes	Yes	Yes	Yes	Yes	Yes	Yes
76	2	49	Philippines	University	Gombak	2015-02-03	Domestic helpers	No	No	No	No	No	TRUE	I am not sure	I am not sure	TRUE	I am not sure	TRUE	TRUE	FALSE	TRUE	I am not sure	TRUE	1 Strongly disagree	1 Strongly disagree	1 Strongly disagree	1 Strongly disagree	3 Neutral	1 Strongly disagree	Usually	Sometimes	Sometimes	Sometimes	Sometimes	Never	Sometimes	Yes	Yes	Yes	Yes	Yes	Yes	Yes	Yes
77	2	56	Philippines	High school	Kuala Lumpur	2007-05-19	Domestic helpers	No	No	No	No	No	TRUE	I am not sure	I am not sure	TRUE	I am not sure	TRUE	TRUE	FALSE	TRUE	I am not sure	I am not sure	1 Strongly disagree	1 Strongly disagree	1 Strongly disagree	1 Strongly disagree	1 Strongly disagree	1 Strongly disagree	Usually	Sometimes	Sometimes	Sometimes	Sometimes	Never	Never	Yes	Yes	Yes	Yes	Yes	Yes	Yes	Yes
78	2	41	Pilipino	High school	Hulu Langat	2021-07-05	Domestic helpers	No	No	No	No	No	TRUE	FALSE	I am not sure	TRUE	FALSE	I am not sure	TRUE	FALSE	I am not sure	I am not sure	TRUE	4 Agree	4 Agree	4 Agree	5 Strongly Agree	3 Neutral	4 Agree	Sometimes	Sometimes	Usually	Sometimes	Sometimes	Sometimes	Sometimes	Yes	Yes	Yes	Yes	No	Yes	Yes	Yes
79	1	44	Pilipino	High school	Hulu Langat	2011-04-24	Manufacturing	No	No	No	No	No	TRUE	FALSE	FALSE	TRUE	TRUE	TRUE	TRUE	FALSE	TRUE	I am not sure	TRUE	4 Agree	4 Agree	5 Strongly Agree	4 Agree	1 Strongly disagree	4 Agree	Usually	Sometimes	Usually	Usually	Usually	Usually	Sometimes	No	Yes	Yes	Yes	No	Yes	Yes	Yes
80	1	21	Pilipino	Primary school	Hulu Langat	2020-01-15	Manufacturing	No	No	No	No	No	TRUE	FALSE	FALSE	TRUE	TRUE	TRUE	TRUE	FALSE	TRUE	I am not sure	TRUE	5 Strongly Agree	5 Strongly Agree	5 Strongly Agree	5 Strongly Agree	1 Strongly disagree	4 Agree	Usually	Sometimes	Usually	Usually	Sometimes	Sometimes	Sometimes	No	Yes	Yes	No	No	Yes	Yes	No
81	2	47	Philippines	High school	Kuala Lumpur	2007-04-23	Domestic helpers	No	No	No	No	No	TRUE	I am not sure	I am not sure	TRUE	TRUE	TRUE	TRUE	TRUE	TRUE	I am not sure	FALSE	1 Strongly disagree	1 Strongly disagree	1 Strongly disagree	1 Strongly disagree	1 Strongly disagree	1 Strongly disagree	Sometimes	Sometimes	Sometimes	Sometimes	Sometimes	Never	Usually	Yes	Yes	Yes	Yes	Yes	Yes	Yes	Yes
82	2	47	Philippines	High school	Kuala Lumpur	2005-06-27	Domestic helpers	No	No	No	No	No	TRUE	I am not sure	I am not sure	TRUE	I am not sure	TRUE	TRUE	I am not sure	TRUE	TRUE	TRUE	1 Strongly disagree	1 Strongly disagree	1 Strongly disagree	1 Strongly disagree	1 Strongly disagree	1 Strongly disagree	Sometimes	Sometimes	Sometimes	Sometimes	Usually	Never	Usually	Yes	Yes	Yes	Yes	Yes	Yes	Yes	Yes
83	2	40	Philippines	University	Kuala Lumpur	2013-02-07	Domestic helpers	No	No	No	No	No	TRUE	I am not sure	I am not sure	TRUE	I am not sure	TRUE	TRUE	TRUE	TRUE	TRUE	TRUE	1 Strongly disagree	1 Strongly disagree	1 Strongly disagree	1 Strongly disagree	1 Strongly disagree	1 Strongly disagree	Usually	Sometimes	Sometimes	Sometimes	Sometimes	Never	Usually	Yes	Yes	Yes	Yes	Yes	Yes	Yes	Yes
84	2	40	Philippines	University	Kuala Lumpur	2013-02-07	Domestic helpers	No	No	No	No	No	TRUE	I am not sure	I am not sure	TRUE	I am not sure	TRUE	TRUE	TRUE	TRUE	TRUE	TRUE	1 Strongly disagree	1 Strongly disagree	1 Strongly disagree	1 Strongly disagree	1 Strongly disagree	1 Strongly disagree	Usually	Sometimes	Sometimes	Sometimes	Sometimes	Never	Usually	Yes	Yes	Yes	Yes	Yes	Yes	Yes	Yes
85	1	46	Pilipino	High school	Hulu Langat	2011-07-20	Construction	No	No	No	No	No	TRUE	FALSE	FALSE	TRUE	TRUE	TRUE	TRUE	FALSE	TRUE	TRUE	TRUE	5 Strongly Agree	5 Strongly Agree	5 Strongly Agree	5 Strongly Agree	2 Disagree	4 Agree	Usually	Sometimes	Usually	Usually	Usually	Usually	Usually	No	Yes	Yes	No	No	Yes	Yes	No
86	2	34	Philippines	University	Kuala Lumpur	2012-09-23	Domestic helpers	No	No	No	No	No	TRUE	I am not sure	I am not sure	TRUE	TRUE	TRUE	TRUE	I am not sure	TRUE	TRUE	TRUE	1 Strongly disagree	1 Strongly disagree	1 Strongly disagree	1 Strongly disagree	1 Strongly disagree	1 Strongly disagree	Usually	Sometimes	Sometimes	Sometimes	Sometimes	Sometimes	Sometimes	Yes	Yes	Yes	Yes	Yes	Yes	Yes	Yes
87	2	32	Philippines	University	Kuala Lumpur	2012-07-29	Domestic helpers	No	No	No	No	No	TRUE	I am not sure	I am not sure	TRUE	TRUE	TRUE	TRUE	I am not sure	TRUE	TRUE	TRUE	1 Strongly disagree	1 Strongly disagree	1 Strongly disagree	1 Strongly disagree	1 Strongly disagree	1 Strongly disagree	Usually	Sometimes	Sometimes	Sometimes	Sometimes	Sometimes	Sometimes	Yes	Yes	Yes	Yes	Yes	Yes	Yes	Yes
88	1	37	Pilipino	High school	Hulu Selangor	2014-04-12	Manufacturing	No	No	No	No	No	TRUE	TRUE	I am not sure	TRUE	I am not sure	FALSE	I am not sure	I am not sure	FALSE	I am not sure	TRUE	1 Strongly disagree	1 Strongly disagree	2 Disagree	3 Neutral	3 Neutral	1 Strongly disagree	Never	Usually	Usually	Usually	Never	Usually	Never	Yes	No	Yes	No	Yes	No	Yes	No
89	2	35	Pilipino	No formal education	Hulu Selangor	2017-01-12	Domestic helpers	No	No	No	No	No	TRUE	TRUE	TRUE	TRUE	I am not sure	I am not sure	TRUE	TRUE	I am not sure	I am not sure	TRUE	1 Strongly disagree	3 Neutral	1 Strongly disagree	1 Strongly disagree	3 Neutral	3 Neutral	Usually	Usually	Usually	Never	Sometimes	Usually	Usually	Yes	No	Yes	No	Yes	No	Yes	No
90	1	31	Pilipino	High school	Hulu Selangor	2015-01-28	Services	No	No	No	No	No	TRUE	TRUE	TRUE	TRUE	TRUE	TRUE	TRUE	TRUE	TRUE	TRUE	TRUE	1 Strongly disagree	1 Strongly disagree	1 Strongly disagree	3 Neutral	2 Disagree	3 Neutral	Never	Usually	Usually	Usually	Sometimes	Usually	Never	Yes	No	Yes	Yes	Yes	No	Yes	Yes
91	2	50	Filipino	University	Klang	2008-06-08	Domestic helpers	No	No	No	No	No	TRUE	I am not sure	FALSE	TRUE	I am not sure	TRUE	TRUE	I am not sure	TRUE	I am not sure	TRUE	5 Strongly Agree	5 Strongly Agree	5 Strongly Agree	5 Strongly Agree	4 Agree	3 Neutral	Sometimes	Sometimes	Usually	Usually	Never	Usually	Never	Yes	Yes	Yes	Yes	Yes	Yes	Yes	Yes
92	2	56	Pilipino	University	Petaling	1995-05-05	Construction	No	No	No	No	No	TRUE	FALSE	I am not sure	TRUE	I am not sure	TRUE	TRUE	FALSE	TRUE	TRUE	TRUE	4 Agree	2 Disagree	4 Agree	4 Agree	2 Disagree	4 Agree	Never	Sometimes	Usually	Usually	Usually	Sometimes	Never	No	No	Yes	Yes	Yes	Yes	Yes	Yes
93	2	58	Filipino	University	Kuala Lumpur	1994-01-15	Domestic helpers	No	No	No	No	Yes	TRUE	TRUE	I am not sure	TRUE	I am not sure	TRUE	TRUE	I am not sure	I am not sure	I am not sure	TRUE	5 Strongly Agree	5 Strongly Agree	3 Neutral	3 Neutral	3 Neutral	3 Neutral	Sometimes	Never	Usually	Usually	Never	Sometimes	Never	Yes	Yes	Yes	Yes	Yes	Yes	Yes	Yes
94	1	38	Filipino	University	Kuala Lumpur	2019-10-28	Services	No	No	No	No	No	TRUE	I am not sure	TRUE	TRUE	I am not sure	TRUE	TRUE	FALSE	TRUE	I am not sure	TRUE	4 Agree	4 Agree	4 Agree	4 Agree	2 Disagree	4 Agree	Sometimes	Sometimes	Usually	Sometimes	Sometimes	Sometimes	Never	No	Yes	Yes	No	No	Yes	Yes	No
95	2	49	Filipino	University	Kuala Lumpur	2000-01-04	Domestic helpers	No	No	No	No	No	TRUE	TRUE	I am not sure	TRUE	I am not sure	TRUE	TRUE	I am not sure	I am not sure	I am not sure	TRUE	5 Strongly Agree	3 Neutral	4 Agree	5 Strongly Agree	4 Agree	5 Strongly Agree	Usually	Usually	Usually	Usually	Usually	Never	Usually	Yes	Yes	Yes	Yes	Yes	Yes	Yes	Yes
96	1	34	Nepalese	Primary school	Kuala Lumpur	2014-05-03	Services	No	No	Yes	No	No	TRUE	I am not sure	FALSE	I am not sure	I am not sure	I am not sure	TRUE	FALSE	TRUE	I am not sure	TRUE	5 Strongly Agree	4 Agree	4 Agree	3 Neutral	5 Strongly Agree	5 Strongly Agree	Never	Never	Sometimes	Sometimes	Never	Never	Never	Yes	No	Yes	No	Yes	No	Yes	Yes
97	1	35	Nepalese	Primary school	Kuala Lumpur	2016-05-06	Services	No	No	No	No	No	TRUE	TRUE	FALSE	TRUE	FALSE	TRUE	TRUE	FALSE	TRUE	FALSE	TRUE	5 Strongly Agree	5 Strongly Agree	5 Strongly Agree	5 Strongly Agree	5 Strongly Agree	5 Strongly Agree	Sometimes	Never	Sometimes	Sometimes	Never	Never	Never	Yes	No	Yes	No	Yes	Yes	Yes	No
98	2	47	Filipino	University	Kuala Lumpur	2008-09-10	Domestic helpers	No	No	No	No	Yes	TRUE	TRUE	I am not sure	TRUE	I am not sure	TRUE	TRUE	I am not sure	TRUE	I am not sure	TRUE	5 Strongly Agree	4 Agree	5 Strongly Agree	5 Strongly Agree	2 Disagree	4 Agree	Sometimes	Sometimes	Usually	Usually	Sometimes	Sometimes	Sometimes	Yes	Yes	Yes	Yes	Yes	Yes	Yes	Yes
99	2	48	Filipino	University	Kuala Lumpur	2004-04-18	Domestic helpers	No	No	No	No	No	TRUE	I am not sure	I am not sure	TRUE	I am not sure	TRUE	TRUE	FALSE	I am not sure	I am not sure	TRUE	4 Agree	3 Neutral	4 Agree	4 Agree	3 Neutral	4 Agree	Sometimes	Never	Sometimes	Usually	Sometimes	Never	Sometimes	Yes	Yes	Yes	Yes	Yes	Yes	Yes	Yes
100	2	52	FILIPINO/ PHILIPPINES	High school	Kuala Lumpur	1993-04-30	Domestic helpers	No	No	No	No	No	TRUE	FALSE	TRUE	TRUE	TRUE	TRUE	TRUE	FALSE	TRUE	TRUE	TRUE	5 Strongly Agree	5 Strongly Agree	5 Strongly Agree	5 Strongly Agree	1 Strongly disagree	5 Strongly Agree	Usually	Never	Usually	Usually	Sometimes	Never	Sometimes	Yes	Yes	Yes	No	Yes	Yes	Yes	No
101	1	39	Filipino	University	Petaling	2016-06-14	Services	No	No	No	No	No	TRUE	FALSE	TRUE	TRUE	TRUE	TRUE	TRUE	FALSE	TRUE	FALSE	TRUE	5 Strongly Agree	3 Neutral	5 Strongly Agree	5 Strongly Agree	1 Strongly disagree	5 Strongly Agree	Usually	Never	Sometimes	Sometimes	Sometimes	Usually	Never	Yes	No	Yes	Yes	Yes	No	Yes	Yes
102	1	43	Filipino	University	Kuala Lumpur	2012-01-13	Construction	No	No	No	No	No	TRUE	TRUE	FALSE	TRUE	I am not sure	TRUE	TRUE	I am not sure	I am not sure	I am not sure	I am not sure	1 Strongly disagree	1 Strongly disagree	1 Strongly disagree	1 Strongly disagree	2 Disagree	1 Strongly disagree	Sometimes	Sometimes	Sometimes	Sometimes	Never	Sometimes	Sometimes	Yes	Yes	Yes	Yes	Yes	Yes	Yes	Yes
103	2	33	Philippines	High school	Kuala Lumpur	2016-07-27	Domestic helpers	No	No	No	No	No	TRUE	TRUE	FALSE	TRUE	TRUE	TRUE	TRUE	TRUE	TRUE	TRUE	TRUE	5 Strongly Agree	4 Agree	4 Agree	5 Strongly Agree	3 Neutral	4 Agree	Never	Never	Usually	Usually	Sometimes	Sometimes	Never	Yes	Yes	Yes	Yes	Yes	Yes	Yes	Yes
104	2	38	Filipino	High school	Sepang	2011-11-10	Domestic helpers	No	No	No	No	No	TRUE	TRUE	I am not sure	TRUE	I am not sure	TRUE	TRUE	I am not sure	TRUE	I am not sure	TRUE	5 Strongly Agree	5 Strongly Agree	5 Strongly Agree	5 Strongly Agree	4 Agree	5 Strongly Agree	Sometimes	Never	Sometimes	Sometimes	Sometimes	Sometimes	Sometimes	Yes	Yes	Yes	Yes	Yes	Yes	Yes	Yes
105	1	36	Nepalese	High school	Klang	2015-05-05	Manufacturing	No	No	No	No	No	TRUE	FALSE	FALSE	TRUE	FALSE	TRUE	I am not sure	FALSE	I am not sure	TRUE	TRUE	5 Strongly Agree	5 Strongly Agree	5 Strongly Agree	4 Agree	4 Agree	4 Agree	Never	Never	Sometimes	Sometimes	Sometimes	Never	Never	Yes	No	Yes	No	Yes	No	Yes	Yes
106	1	33	Nepalese	High school	Kuala Lumpur	2016-05-02	Services	No	No	No	No	No	TRUE	TRUE	TRUE	TRUE	TRUE	TRUE	I am not sure	I am not sure	I am not sure	TRUE	TRUE	5 Strongly Agree	5 Strongly Agree	5 Strongly Agree	4 Agree	2 Disagree	5 Strongly Agree	Usually	Never	Sometimes	Never	Usually	Never	Never	Yes	Yes	Yes	No	Yes	Yes	Yes	No
107	1	35	Nepalese	High school	Kuala Lumpur	2016-04-04	Services	No	No	No	No	No	TRUE	TRUE	TRUE	TRUE	FALSE	TRUE	FALSE	I am not sure	TRUE	I am not sure	TRUE	5 Strongly Agree	5 Strongly Agree	5 Strongly Agree	5 Strongly Agree	4 Agree	4 Agree	Never	Never	Sometimes	Sometimes	Sometimes	Never	Never	Yes	Yes	Yes	No	Yes	Yes	Yes	Yes
108	1	34	Nepalese	High school	Kuala Lumpur	2018-03-06	Services	No	No	No	No	No	TRUE	FALSE	FALSE	TRUE	FALSE	TRUE	TRUE	I am not sure	TRUE	TRUE	TRUE	5 Strongly Agree	5 Strongly Agree	5 Strongly Agree	5 Strongly Agree	5 Strongly Agree	5 Strongly Agree	Never	Never	Sometimes	Sometimes	Sometimes	Never	Never	Yes	Yes	Yes	No	Yes	Yes	Yes	Yes
109	1	32	Nepalese	High school	Klang	2016-08-05	Services	No	No	No	No	No	TRUE	FALSE	FALSE	TRUE	FALSE	TRUE	TRUE	FALSE	TRUE	TRUE	TRUE	5 Strongly Agree	5 Strongly Agree	5 Strongly Agree	5 Strongly Agree	5 Strongly Agree	5 Strongly Agree	Never	Never	Sometimes	Sometimes	Sometimes	Never	Sometimes	Yes	Yes	Yes	No	Yes	Yes	Yes	No
110	1	35	Nepalese	High school	Kuala Lumpur	2016-05-05	Manufacturing	No	No	No	No	No	TRUE	TRUE	FALSE	TRUE	FALSE	TRUE	TRUE	FALSE	TRUE	TRUE	TRUE	5 Strongly Agree	5 Strongly Agree	5 Strongly Agree	5 Strongly Agree	5 Strongly Agree	5 Strongly Agree	Never	Never	Sometimes	Sometimes	Sometimes	Never	Never	Yes	Yes	Yes	No	Yes	Yes	Yes	No
111	1	32	Nepalese	High school	Petaling	2018-09-09	Services	No	No	No	No	No	TRUE	FALSE	FALSE	TRUE	FALSE	TRUE	I am not sure	FALSE	TRUE	TRUE	TRUE	5 Strongly Agree	5 Strongly Agree	5 Strongly Agree	5 Strongly Agree	5 Strongly Agree	5 Strongly Agree	Sometimes	Never	Sometimes	Sometimes	Sometimes	Sometimes	Sometimes	Yes	Yes	Yes	No	Yes	Yes	Yes	No
112	1	33	Nepalese	High school	Kuala Lumpur	2015-01-31	Services	No	No	No	No	No	TRUE	FALSE	FALSE	TRUE	FALSE	TRUE	I am not sure	FALSE	TRUE	TRUE	TRUE	5 Strongly Agree	5 Strongly Agree	5 Strongly Agree	5 Strongly Agree	5 Strongly Agree	5 Strongly Agree	Never	Never	Never	Never	Never	Never	Never	Yes	Yes	Yes	No	Yes	Yes	Yes	No
113	1	35	Nepalese	High school	Kuala Lumpur	2014-05-09	Services	No	No	No	No	No	TRUE	TRUE	TRUE	TRUE	FALSE	FALSE	I am not sure	I am not sure	TRUE	TRUE	TRUE	5 Strongly Agree	5 Strongly Agree	5 Strongly Agree	5 Strongly Agree	5 Strongly Agree	5 Strongly Agree	Never	Never	Never	Sometimes	Usually	Never	Never	Yes	Yes	Yes	Yes	Yes	Yes	Yes	No
114	1	33	Nepalese	High school	Kuala Lumpur	2015-12-31	Manufacturing	No	No	No	No	No	TRUE	FALSE	FALSE	TRUE	FALSE	TRUE	I am not sure	I am not sure	TRUE	TRUE	TRUE	5 Strongly Agree	5 Strongly Agree	5 Strongly Agree	5 Strongly Agree	5 Strongly Agree	5 Strongly Agree	Never	Never	Sometimes	Sometimes	Sometimes	Sometimes	Sometimes	Yes	Yes	Yes	No	Yes	Yes	Yes	No
115	1	34	Nepalese	Primary school	Kuala Lumpur	2015-05-05	Services	No	No	No	No	No	TRUE	TRUE	FALSE	TRUE	FALSE	TRUE	TRUE	FALSE	TRUE	TRUE	TRUE	5 Strongly Agree	5 Strongly Agree	5 Strongly Agree	5 Strongly Agree	5 Strongly Agree	4 Agree	Never	Never	Sometimes	Sometimes	Sometimes	Never	Never	Yes	Yes	Yes	No	Yes	Yes	Yes	No
116	1	33	Nepalese	High school	Gombak	2018-03-02	Services	No	No	No	No	No	TRUE	TRUE	FALSE	TRUE	FALSE	TRUE	TRUE	FALSE	TRUE	TRUE	TRUE	5 Strongly Agree	5 Strongly Agree	5 Strongly Agree	5 Strongly Agree	5 Strongly Agree	5 Strongly Agree	Usually	Sometimes	Sometimes	Sometimes	Sometimes	Never	Sometimes	Yes	Yes	Yes	No	Yes	Yes	Yes	No
117	1	31	Nepalese	High school	Kuala Lumpur	2015-05-31	Services	No	No	No	No	No	TRUE	TRUE	FALSE	TRUE	FALSE	TRUE	TRUE	TRUE	TRUE	TRUE	TRUE	5 Strongly Agree	5 Strongly Agree	5 Strongly Agree	5 Strongly Agree	5 Strongly Agree	5 Strongly Agree	Never	Never	Sometimes	Sometimes	Sometimes	Sometimes	Never	Yes	Yes	Yes	No	Yes	Yes	Yes	No
118	1	34	Nepalese	High school	Kuala Lumpur	2016-06-25	Construction	No	No	No	No	No	TRUE	TRUE	TRUE	TRUE	TRUE	TRUE	TRUE	TRUE	TRUE	TRUE	TRUE	5 Strongly Agree	5 Strongly Agree	5 Strongly Agree	5 Strongly Agree	5 Strongly Agree	5 Strongly Agree	Never	Never	Usually	Usually	Usually	Usually	Usually	Yes	Yes	Yes	No	Yes	Yes	Yes	No
119	1	32	Nepalese	High school	Kuala Lumpur	2016-05-06	Plantation	No	No	No	No	No	TRUE	FALSE	FALSE	TRUE	FALSE	TRUE	TRUE	FALSE	TRUE	TRUE	TRUE	5 Strongly Agree	5 Strongly Agree	5 Strongly Agree	4 Agree	4 Agree	4 Agree	Never	Never	Sometimes	Sometimes	Sometimes	Sometimes	Sometimes	Yes	Yes	Yes	No	Yes	Yes	Yes	Yes
120	1	31	Nepalese	High school	Kuala Lumpur	2017-09-09	Services	No	No	Yes	No	No	TRUE	FALSE	FALSE	TRUE	FALSE	I am not sure	I am not sure	FALSE	TRUE	TRUE	TRUE	5 Strongly Agree	5 Strongly Agree	5 Strongly Agree	5 Strongly Agree	2 Disagree	4 Agree	Never	Never	Usually	Sometimes	Sometimes	Never	Never	Yes	Yes	Yes	No	Yes	Yes	Yes	No
121	1	30	Nepalese	Primary school	Gombak	2016-07-05	Services	No	No	Yes	No	No	TRUE	FALSE	FALSE	TRUE	FALSE	TRUE	TRUE	TRUE	TRUE	TRUE	TRUE	5 Strongly Agree	5 Strongly Agree	5 Strongly Agree	5 Strongly Agree	3 Neutral	4 Agree	Never	Never	Never	Never	Sometimes	Never	Never	Yes	Yes	Yes	Yes	Yes	Yes	Yes	Yes
122	1	30	Nepalese	High school	Kuala Lumpur	2016-05-04	Services	No	No	No	No	No	TRUE	FALSE	FALSE	TRUE	FALSE	TRUE	I am not sure	I am not sure	TRUE	TRUE	TRUE	5 Strongly Agree	5 Strongly Agree	5 Strongly Agree	4 Agree	3 Neutral	4 Agree	Never	Never	Sometimes	Sometimes	Sometimes	Never	Sometimes	Yes	Yes	Yes	No	Yes	Yes	Yes	No
123	1	30	Nepalese	High school	Kuala Lumpur	2016-02-05	Services	No	No	Yes	No	No	TRUE	FALSE	FALSE	TRUE	FALSE	TRUE	I am not sure	FALSE	TRUE	TRUE	TRUE	5 Strongly Agree	5 Strongly Agree	5 Strongly Agree	5 Strongly Agree	3 Neutral	4 Agree	Never	Never	Sometimes	Sometimes	Sometimes	Never	Never	Yes	Yes	Yes	Yes	Yes	Yes	Yes	Yes
124	2	34	Nepalese	Primary school	Kuala Lumpur	2013-05-06	Services	No	No	No	No	No	TRUE	FALSE	FALSE	TRUE	FALSE	TRUE	I am not sure	FALSE	TRUE	TRUE	TRUE	5 Strongly Agree	5 Strongly Agree	5 Strongly Agree	5 Strongly Agree	2 Disagree	4 Agree	Never	Never	Never	Never	Sometimes	Never	Never	Yes	Yes	Yes	Yes	Yes	Yes	Yes	Yes
125	1	33	Nepalese	High school	Kuala Lumpur	2018-05-05	Services	No	No	No	No	No	TRUE	TRUE	FALSE	TRUE	TRUE	FALSE	I am not sure	FALSE	TRUE	TRUE	TRUE	5 Strongly Agree	5 Strongly Agree	5 Strongly Agree	5 Strongly Agree	5 Strongly Agree	5 Strongly Agree	Never	Never	Sometimes	Sometimes	Sometimes	Never	Never	Yes	Yes	Yes	Yes	Yes	Yes	Yes	Yes
126	1	32	Nepalese	High school	Kuala Lumpur	2014-06-05	Services	No	No	No	No	No	TRUE	FALSE	FALSE	TRUE	TRUE	TRUE	TRUE	I am not sure	TRUE	TRUE	TRUE	5 Strongly Agree	5 Strongly Agree	5 Strongly Agree	5 Strongly Agree	2 Disagree	5 Strongly Agree	Never	Never	Never	Never	Never	Never	Never	Yes	Yes	Yes	Yes	Yes	Yes	Yes	Yes
127	1	30	Nepalese	High school	Kuala Lumpur	2016-08-06	Services	No	No	No	No	No	TRUE	FALSE	FALSE	TRUE	FALSE	TRUE	I am not sure	I am not sure	TRUE	TRUE	TRUE	5 Strongly Agree	5 Strongly Agree	5 Strongly Agree	5 Strongly Agree	2 Disagree	4 Agree	Never	Never	Sometimes	Sometimes	Sometimes	Never	Never	Yes	Yes	Yes	Yes	Yes	Yes	Yes	Yes
128	1	28	Nepalese	High school	Kuala Lumpur	2017-01-09	Services	No	No	No	No	No	TRUE	TRUE	FALSE	TRUE	FALSE	TRUE	I am not sure	I am not sure	TRUE	TRUE	TRUE	5 Strongly Agree	5 Strongly Agree	5 Strongly Agree	5 Strongly Agree	3 Neutral	3 Neutral	Never	Never	Never	Sometimes	Sometimes	Never	Never	Yes	Yes	Yes	Yes	Yes	Yes	Yes	Yes
129	1	27	Nepalese	High school	Kuala Lumpur	2018-04-06	Services	No	No	No	No	No	TRUE	FALSE	FALSE	TRUE	FALSE	TRUE	I am not sure	I am not sure	TRUE	TRUE	TRUE	5 Strongly Agree	5 Strongly Agree	5 Strongly Agree	4 Agree	3 Neutral	3 Neutral	Never	Never	Sometimes	Sometimes	Sometimes	Never	Never	Yes	Yes	Yes	Yes	Yes	Yes	Yes	Yes
130	1	30	Nepalese	High school	Kuala Lumpur	2018-09-09	Services	No	No	No	No	No	TRUE	FALSE	FALSE	TRUE	FALSE	TRUE	TRUE	FALSE	TRUE	TRUE	TRUE	5 Strongly Agree	5 Strongly Agree	5 Strongly Agree	5 Strongly Agree	3 Neutral	4 Agree	Never	Never	Sometimes	Sometimes	Sometimes	Never	Never	Yes	Yes	Yes	No	Yes	Yes	Yes	No
131	1	29	Nepalese	High school	Kuala Lumpur	2016-08-09	Services	No	No	No	No	No	TRUE	FALSE	FALSE	TRUE	FALSE	TRUE	FALSE	FALSE	TRUE	TRUE	TRUE	5 Strongly Agree	5 Strongly Agree	5 Strongly Agree	5 Strongly Agree	5 Strongly Agree	5 Strongly Agree	Never	Never	Sometimes	Never	Sometimes	Never	Never	Yes	Yes	Yes	No	Yes	Yes	Yes	Yes
132	1	27	Nepalese	High school	Kuala Lumpur	2018-09-09	Services	No	No	No	No	No	TRUE	FALSE	FALSE	TRUE	FALSE	TRUE	TRUE	FALSE	TRUE	TRUE	TRUE	5 Strongly Agree	5 Strongly Agree	5 Strongly Agree	4 Agree	4 Agree	2 Disagree	Never	Never	Never	Never	Sometimes	Never	Never	Yes	Yes	Yes	Yes	Yes	Yes	Yes	Yes
133	1	29	Nepalese	University	Klang	2017-05-06	Manufacturing	No	No	No	No	No	TRUE	FALSE	FALSE	TRUE	FALSE	TRUE	I am not sure	FALSE	TRUE	TRUE	TRUE	5 Strongly Agree	5 Strongly Agree	5 Strongly Agree	5 Strongly Agree	2 Disagree	3 Neutral	Never	Never	Sometimes	Never	Sometimes	Never	Never	Yes	Yes	Yes	No	Yes	Yes	Yes	No
134	1	34	Nepalese	High school	Klang	2019-05-06	Manufacturing	No	No	No	No	No	TRUE	FALSE	FALSE	TRUE	FALSE	TRUE	I am not sure	FALSE	TRUE	TRUE	TRUE	5 Strongly Agree	5 Strongly Agree	5 Strongly Agree	4 Agree	2 Disagree	4 Agree	Never	Never	Never	Never	Never	Never	Never	Yes	Yes	Yes	No	Yes	Yes	Yes	No
135	1	29	Nepalese	High school	Kuala Lumpur	2015-05-05	Services	No	No	No	No	No	TRUE	FALSE	FALSE	TRUE	FALSE	TRUE	TRUE	FALSE	TRUE	TRUE	TRUE	5 Strongly Agree	5 Strongly Agree	5 Strongly Agree	5 Strongly Agree	3 Neutral	3 Neutral	Never	Never	Never	Never	Sometimes	Never	Never	Yes	Yes	Yes	No	Yes	Yes	Yes	No
136	1	35	Nepalese	Primary school	Kuala Lumpur	2018-08-28	Services	No	No	No	No	No	TRUE	FALSE	FALSE	TRUE	FALSE	TRUE	TRUE	TRUE	TRUE	TRUE	TRUE	5 Strongly Agree	5 Strongly Agree	5 Strongly Agree	5 Strongly Agree	5 Strongly Agree	5 Strongly Agree	Never	Never	Never	Never	Sometimes	Never	Never	Yes	Yes	Yes	No	Yes	Yes	Yes	No
137	1	34	Nepalese	High school	Kuala Lumpur	2016-08-09	Manufacturing	No	No	No	No	No	TRUE	FALSE	FALSE	TRUE	FALSE	TRUE	I am not sure	I am not sure	TRUE	TRUE	TRUE	5 Strongly Agree	5 Strongly Agree	5 Strongly Agree	5 Strongly Agree	4 Agree	3 Neutral	Never	Never	Never	Never	Never	Never	Never	Yes	Yes	Yes	Yes	Yes	Yes	Yes	Yes
138	1	39	Nepalese	High school	Kuala Lumpur	2011-09-04	Services	No	No	No	No	No	TRUE	FALSE	FALSE	TRUE	FALSE	TRUE	I am not sure	FALSE	TRUE	TRUE	TRUE	5 Strongly Agree	5 Strongly Agree	5 Strongly Agree	5 Strongly Agree	5 Strongly Agree	5 Strongly Agree	Never	Never	Never	Never	Never	Never	Never	Yes	Yes	Yes	No	Yes	Yes	Yes	No
139	1	35	Nepalese	High school	Kuala Lumpur	2015-05-05	Services	No	No	No	No	No	TRUE	FALSE	FALSE	TRUE	FALSE	TRUE	TRUE	FALSE	TRUE	TRUE	TRUE	5 Strongly Agree	5 Strongly Agree	5 Strongly Agree	5 Strongly Agree	5 Strongly Agree	5 Strongly Agree	Never	Never	Never	Never	Sometimes	Never	Never	Yes	Yes	Yes	No	Yes	Yes	Yes	No
140	1	35	Nepalese	High school	Kuala Lumpur	2018-12-11	Services	No	No	No	No	No	TRUE	FALSE	FALSE	TRUE	FALSE	TRUE	I am not sure	FALSE	TRUE	TRUE	TRUE	5 Strongly Agree	5 Strongly Agree	5 Strongly Agree	5 Strongly Agree	5 Strongly Agree	5 Strongly Agree	Never	Never	Never	Never	Sometimes	Never	Never	Yes	Yes	Yes	Yes	Yes	Yes	Yes	No
141	1	34	Nepalese	University	Kuala Lumpur	2015-05-11	Services	No	No	No	No	No	TRUE	FALSE	FALSE	TRUE	FALSE	TRUE	TRUE	FALSE	TRUE	TRUE	TRUE	5 Strongly Agree	5 Strongly Agree	5 Strongly Agree	5 Strongly Agree	4 Agree	4 Agree	Never	Never	Never	Never	Never	Never	Never	Yes	Yes	Yes	No	Yes	Yes	Yes	No
142	1	32	Nepalese	High school	Petaling	2016-05-06	Services	No	No	No	No	No	TRUE	FALSE	FALSE	FALSE	FALSE	TRUE	I am not sure	I am not sure	TRUE	TRUE	TRUE	5 Strongly Agree	5 Strongly Agree	5 Strongly Agree	5 Strongly Agree	5 Strongly Agree	5 Strongly Agree	Never	Never	Never	Never	Never	Never	Never	Yes	Yes	Yes	No	Yes	Yes	Yes	No
143	1	32	Nepalese	High school	Kuala Lumpur	2017-03-06	Services	No	No	No	No	No	TRUE	FALSE	FALSE	TRUE	FALSE	TRUE	FALSE	FALSE	TRUE	TRUE	TRUE	5 Strongly Agree	5 Strongly Agree	5 Strongly Agree	5 Strongly Agree	5 Strongly Agree	5 Strongly Agree	Never	Never	Never	Never	Never	Never	Never	Yes	Yes	Yes	Yes	Yes	Yes	Yes	Yes
144	1	35	Nepalese	High school	Kuala Lumpur	2018-02-06	Services	No	No	No	No	No	TRUE	FALSE	FALSE	TRUE	FALSE	TRUE	TRUE	FALSE	TRUE	TRUE	TRUE	5 Strongly Agree	5 Strongly Agree	4 Agree	4 Agree	2 Disagree	2 Disagree	Never	Never	Never	Never	Never	Never	Never	No	No	No	No	No	No	No	No
145	1	29	Nepalese	Primary school	Kuala Lumpur	2018-04-04	Services	No	No	No	No	No	TRUE	FALSE	FALSE	TRUE	FALSE	TRUE	I am not sure	I am not sure	TRUE	TRUE	TRUE	5 Strongly Agree	5 Strongly Agree	5 Strongly Agree	5 Strongly Agree	5 Strongly Agree	5 Strongly Agree	Never	Never	Never	Never	Never	Never	Never	Yes	Yes	Yes	Yes	Yes	Yes	Yes	Yes
146	1	25	Nepalese	High school	Kuala Lumpur	2017-04-04	Construction	No	No	No	No	No	TRUE	FALSE	FALSE	TRUE	FALSE	TRUE	I am not sure	TRUE	TRUE	TRUE	TRUE	5 Strongly Agree	5 Strongly Agree	5 Strongly Agree	5 Strongly Agree	5 Strongly Agree	5 Strongly Agree	Never	Never	Never	Sometimes	Sometimes	Never	Never	Yes	Yes	Yes	Yes	Yes	Yes	Yes	Yes
147	1	27	Nepalese	High school	Kuala Lumpur	2018-12-12	Services	No	No	No	No	No	TRUE	FALSE	FALSE	TRUE	FALSE	FALSE	I am not sure	FALSE	TRUE	TRUE	TRUE	5 Strongly Agree	5 Strongly Agree	5 Strongly Agree	5 Strongly Agree	5 Strongly Agree	5 Strongly Agree	Never	Never	Never	Never	Never	Never	Never	Yes	Yes	Yes	No	Yes	Yes	Yes	No
148	1	40	Nepalese	High school	Hulu Selangor	2012-03-22	Manufacturing	No	No	No	No	No	TRUE	FALSE	FALSE	TRUE	FALSE	TRUE	I am not sure	I am not sure	TRUE	TRUE	TRUE	5 Strongly Agree	5 Strongly Agree	5 Strongly Agree	5 Strongly Agree	5 Strongly Agree	5 Strongly Agree	Never	Never	Never	Never	Never	Never	Never	Yes	Yes	Yes	Yes	Yes	Yes	Yes	Yes
149	1	41	Nepalese	High school	Kuala Lumpur	2012-06-05	Services	No	No	No	No	No	TRUE	FALSE	FALSE	TRUE	FALSE	TRUE	TRUE	FALSE	TRUE	TRUE	TRUE	5 Strongly Agree	5 Strongly Agree	5 Strongly Agree	5 Strongly Agree	5 Strongly Agree	5 Strongly Agree	Never	Never	Never	Never	Never	Never	Never	Yes	Yes	Yes	Yes	Yes	Yes	Yes	Yes
150	1	42	Nepalese	High school	Kuala Lumpur	2013-11-12	Services	No	No	No	No	No	TRUE	FALSE	FALSE	TRUE	FALSE	TRUE	TRUE	I am not sure	TRUE	TRUE	TRUE	5 Strongly Agree	5 Strongly Agree	5 Strongly Agree	5 Strongly Agree	5 Strongly Agree	5 Strongly Agree	Never	Never	Never	Never	Never	Never	Never	Yes	Yes	Yes	Yes	Yes	Yes	Yes	Yes
151	1	40	Nepalese	High school	Hulu Selangor	2012-12-05	Manufacturing	No	No	No	No	No	TRUE	FALSE	FALSE	TRUE	FALSE	TRUE	I am not sure	FALSE	TRUE	TRUE	TRUE	5 Strongly Agree	5 Strongly Agree	5 Strongly Agree	5 Strongly Agree	5 Strongly Agree	5 Strongly Agree	Never	Never	Never	Never	Never	Never	Never	Yes	Yes	Yes	Yes	Yes	Yes	Yes	Yes
152	1	39	Nepalese	Primary school	Kuala Lumpur	2014-12-11	Services	No	No	No	No	No	TRUE	I am not sure	I am not sure	I am not sure	I am not sure	TRUE	I am not sure	I am not sure	TRUE	I am not sure	I am not sure	5 Strongly Agree	5 Strongly Agree	5 Strongly Agree	5 Strongly Agree	5 Strongly Agree	5 Strongly Agree	Never	Never	Never	Never	Never	Never	Never	No	No	No	No	No	No	No	No
153	2	32	Filipino	University	Kuala Lumpur	2019-05-03	Domestic helpers	No	No	No	No	No	TRUE	I am not sure	I am not sure	TRUE	I am not sure	TRUE	TRUE	FALSE	TRUE	I am not sure	TRUE	5 Strongly Agree	3 Neutral	3 Neutral	5 Strongly Agree	1 Strongly disagree	4 Agree	Sometimes	Sometimes	Sometimes	Sometimes	Sometimes	Sometimes	Sometimes	Yes	Yes	No	No	Yes	Yes	No	No
154	1	39	Nepalese	Primary school	Kuala Lumpur	2016-02-04	Services	No	No	No	No	No	TRUE	FALSE	FALSE	TRUE	FALSE	TRUE	TRUE	FALSE	TRUE	TRUE	TRUE	5 Strongly Agree	5 Strongly Agree	5 Strongly Agree	5 Strongly Agree	5 Strongly Agree	5 Strongly Agree	Never	Never	Never	Never	Never	Never	Never	Yes	Yes	Yes	Yes	Yes	Yes	Yes	Yes
155	1	40	Nepalese	High school	Kuala Lumpur	2016-02-05	Services	No	No	No	No	No	TRUE	FALSE	FALSE	TRUE	FALSE	TRUE	I am not sure	FALSE	TRUE	TRUE	TRUE	5 Strongly Agree	5 Strongly Agree	5 Strongly Agree	5 Strongly Agree	5 Strongly Agree	5 Strongly Agree	Never	Never	Never	Sometimes	Sometimes	Sometimes	Never	No	No	No	No	No	No	No	No
156	1	42	Nepalese	High school	Kuala Lumpur	2012-06-06	Services	No	No	No	No	No	TRUE	FALSE	FALSE	TRUE	FALSE	TRUE	I am not sure	I am not sure	TRUE	TRUE	TRUE	5 Strongly Agree	5 Strongly Agree	5 Strongly Agree	5 Strongly Agree	5 Strongly Agree	5 Strongly Agree	Never	Never	Never	Never	Never	Never	Never	Yes	Yes	Yes	No	Yes	Yes	Yes	No
157	1	40	Nepalese	High school	Kuala Lumpur	2015-12-06	Services	No	No	No	No	No	TRUE	FALSE	FALSE	TRUE	FALSE	FALSE	TRUE	FALSE	FALSE	TRUE	TRUE	5 Strongly Agree	5 Strongly Agree	5 Strongly Agree	5 Strongly Agree	5 Strongly Agree	5 Strongly Agree	Never	Never	Never	Never	Never	Never	Never	Yes	Yes	Yes	No	Yes	Yes	Yes	Yes
158	1	39	Nepalese	High school	Kuala Lumpur	2015-06-05	Services	No	No	No	No	No	TRUE	FALSE	FALSE	TRUE	FALSE	TRUE	I am not sure	FALSE	TRUE	TRUE	TRUE	5 Strongly Agree	5 Strongly Agree	5 Strongly Agree	5 Strongly Agree	5 Strongly Agree	5 Strongly Agree	Never	Never	Never	Never	Sometimes	Never	Never	Yes	Yes	Yes	No	Yes	Yes	Yes	No
159	1	40	Nepalese	Primary school	Klang	2015-06-05	Services	No	No	No	No	No	TRUE	FALSE	FALSE	TRUE	FALSE	TRUE	I am not sure	I am not sure	TRUE	TRUE	TRUE	5 Strongly Agree	5 Strongly Agree	5 Strongly Agree	5 Strongly Agree	5 Strongly Agree	5 Strongly Agree	Never	Never	Never	Never	Sometimes	Never	Never	Yes	Yes	Yes	No	Yes	Yes	Yes	No
160	1	42	Nepalese	Primary school	Kuala Lumpur	2015-06-05	Services	No	No	No	No	No	TRUE	FALSE	FALSE	TRUE	FALSE	TRUE	I am not sure	FALSE	TRUE	TRUE	TRUE	5 Strongly Agree	5 Strongly Agree	5 Strongly Agree	5 Strongly Agree	5 Strongly Agree	5 Strongly Agree	Never	Never	Never	Never	Never	Never	Never	Yes	Yes	Yes	Yes	Yes	Yes	Yes	Yes
161	1	39	Nepalese	High school	Kuala Lumpur	2012-12-22	Services	No	No	No	No	No	TRUE	FALSE	FALSE	TRUE	FALSE	TRUE	I am not sure	I am not sure	TRUE	TRUE	TRUE	5 Strongly Agree	5 Strongly Agree	5 Strongly Agree	5 Strongly Agree	5 Strongly Agree	5 Strongly Agree	Never	Never	Never	Never	Sometimes	Never	Never	Yes	Yes	Yes	No	Yes	Yes	Yes	No
162	1	27	Nepalese	High school	Kuala Lumpur	2017-06-06	Construction	No	No	No	No	No	TRUE	FALSE	FALSE	TRUE	FALSE	TRUE	I am not sure	I am not sure	TRUE	TRUE	TRUE	5 Strongly Agree	5 Strongly Agree	5 Strongly Agree	5 Strongly Agree	5 Strongly Agree	5 Strongly Agree	Never	Never	Never	Never	Never	Never	Never	Yes	Yes	Yes	Yes	Yes	Yes	Yes	Yes
163	1	32	Nepalese	University	Kuala Lumpur	2015-05-06	Construction	No	No	No	No	No	TRUE	FALSE	FALSE	TRUE	FALSE	TRUE	I am not sure	I am not sure	TRUE	TRUE	TRUE	5 Strongly Agree	5 Strongly Agree	5 Strongly Agree	5 Strongly Agree	5 Strongly Agree	5 Strongly Agree	Never	Never	Never	Never	Never	Never	Never	Yes	Yes	Yes	Yes	Yes	Yes	Yes	Yes
164	1	28	Nepalese	Primary school	Kuala Lumpur	2018-01-11	Services	No	No	No	No	No	TRUE	FALSE	FALSE	TRUE	FALSE	TRUE	I am not sure	I am not sure	TRUE	TRUE	TRUE	5 Strongly Agree	5 Strongly Agree	5 Strongly Agree	5 Strongly Agree	5 Strongly Agree	5 Strongly Agree	Never	Never	Never	Never	Never	Never	Never	Yes	Yes	Yes	Yes	Yes	Yes	Yes	Yes
165	1	27	Nepalese	Primary school	Kuala Lumpur	2016-05-04	Services	No	No	No	No	No	TRUE	FALSE	FALSE	TRUE	FALSE	TRUE	I am not sure	TRUE	TRUE	TRUE	TRUE	5 Strongly Agree	5 Strongly Agree	5 Strongly Agree	5 Strongly Agree	5 Strongly Agree	5 Strongly Agree	Never	Never	Sometimes	Sometimes	Sometimes	Never	Never	Yes	Yes	Yes	No	Yes	Yes	Yes	No
166	1	26	Nepalese	Primary school	Klang	2016-05-05	Services	No	No	No	No	No	TRUE	FALSE	FALSE	TRUE	FALSE	TRUE	I am not sure	FALSE	TRUE	TRUE	TRUE	5 Strongly Agree	5 Strongly Agree	5 Strongly Agree	5 Strongly Agree	5 Strongly Agree	5 Strongly Agree	Never	Never	Never	Never	Never	Never	Never	Yes	Yes	Yes	Yes	Yes	Yes	Yes	Yes
167	1	39	Nepalese	High school	Klang	2017-11-06	Services	No	No	No	No	No	TRUE	FALSE	FALSE	TRUE	FALSE	TRUE	I am not sure	FALSE	TRUE	TRUE	TRUE	5 Strongly Agree	5 Strongly Agree	5 Strongly Agree	5 Strongly Agree	5 Strongly Agree	5 Strongly Agree	Never	Never	Never	Never	Never	Never	Never	Yes	Yes	Yes	No	Yes	Yes	Yes	Yes
168	1	34	Nepalese	High school	Petaling	2014-12-22	Services	No	No	No	No	No	TRUE	FALSE	FALSE	TRUE	FALSE	TRUE	FALSE	FALSE	TRUE	TRUE	TRUE	5 Strongly Agree	5 Strongly Agree	5 Strongly Agree	5 Strongly Agree	5 Strongly Agree	5 Strongly Agree	Never	Never	Never	Never	Never	Never	Never	Yes	Yes	Yes	Yes	Yes	Yes	Yes	Yes
169	1	34	Nepalese	High school	Kuala Lumpur	2016-06-14	Services	No	No	No	No	No	TRUE	FALSE	FALSE	TRUE	FALSE	TRUE	TRUE	I am not sure	TRUE	TRUE	TRUE	5 Strongly Agree	5 Strongly Agree	5 Strongly Agree	5 Strongly Agree	5 Strongly Agree	5 Strongly Agree	Never	Never	Never	Never	Never	Never	Never	Yes	Yes	Yes	Yes	Yes	Yes	Yes	Yes
170	1	33	Nepalese	High school	Kuala Lumpur	2015-12-31	Services	No	No	No	No	No	TRUE	FALSE	FALSE	TRUE	FALSE	TRUE	I am not sure	FALSE	TRUE	TRUE	TRUE	5 Strongly Agree	5 Strongly Agree	5 Strongly Agree	5 Strongly Agree	5 Strongly Agree	5 Strongly Agree	Never	Never	Never	Never	Never	Never	Never	Yes	Yes	Yes	Yes	Yes	Yes	Yes	Yes
171	1	25	Nepalese	Primary school	Kuala Lumpur	2017-08-11	Services	No	No	No	No	No	TRUE	FALSE	FALSE	TRUE	FALSE	TRUE	I am not sure	I am not sure	TRUE	TRUE	TRUE	5 Strongly Agree	5 Strongly Agree	5 Strongly Agree	5 Strongly Agree	1 Strongly disagree	5 Strongly Agree	Never	Never	Never	Never	Never	Never	Never	Yes	Yes	Yes	Yes	Yes	Yes	Yes	Yes
172	1	28	Nepalese	Primary school	Kuala Lumpur	2019-05-05	Services	No	No	No	No	No	TRUE	FALSE	FALSE	TRUE	FALSE	TRUE	I am not sure	FALSE	TRUE	TRUE	TRUE	5 Strongly Agree	5 Strongly Agree	5 Strongly Agree	5 Strongly Agree	5 Strongly Agree	5 Strongly Agree	Never	Never	Never	Never	Sometimes	Never	Never	Yes	Yes	Yes	Yes	Yes	Yes	Yes	Yes
173	1	32	Nepalese	Primary school	Kuala Lumpur	2017-06-06	Services	Yes	No	No	No	No	TRUE	TRUE	TRUE	TRUE	FALSE	TRUE	TRUE	I am not sure	TRUE	TRUE	TRUE	5 Strongly Agree	5 Strongly Agree	5 Strongly Agree	5 Strongly Agree	5 Strongly Agree	5 Strongly Agree	Never	Never	Never	Never	Never	Never	Never	Yes	Yes	Yes	Yes	Yes	Yes	Yes	Yes
174	2	32	Nepalese	High school	Klang	2018-05-06	Manufacturing	Yes	No	No	No	No	TRUE	FALSE	FALSE	TRUE	FALSE	TRUE	I am not sure	FALSE	FALSE	TRUE	TRUE	5 Strongly Agree	5 Strongly Agree	5 Strongly Agree	5 Strongly Agree	5 Strongly Agree	5 Strongly Agree	Never	Never	Never	Never	Never	Never	Never	Yes	Yes	Yes	Yes	Yes	Yes	Yes	Yes
175	1	27	Nepalese	Primary school	Klang	2016-05-11	Services	Yes	No	No	No	No	TRUE	FALSE	FALSE	TRUE	FALSE	TRUE	TRUE	I am not sure	TRUE	TRUE	TRUE	5 Strongly Agree	5 Strongly Agree	5 Strongly Agree	5 Strongly Agree	5 Strongly Agree	5 Strongly Agree	Never	Never	Never	Never	Never	Never	Never	Yes	Yes	Yes	Yes	Yes	Yes	Yes	Yes
176	1	34	Nepalese	High school	Klang	2015-06-05	Services	No	No	No	No	No	TRUE	FALSE	FALSE	TRUE	FALSE	TRUE	TRUE	FALSE	TRUE	TRUE	TRUE	5 Strongly Agree	5 Strongly Agree	5 Strongly Agree	5 Strongly Agree	3 Neutral	4 Agree	Never	Never	Never	Never	Never	Never	Never	Yes	Yes	Yes	No	Yes	Yes	Yes	No
177	1	40	Nepalese	Primary school	Kuala Lumpur	2015-06-05	Services	Yes	No	No	No	No	TRUE	FALSE	FALSE	TRUE	FALSE	TRUE	I am not sure	FALSE	TRUE	TRUE	TRUE	5 Strongly Agree	5 Strongly Agree	5 Strongly Agree	5 Strongly Agree	5 Strongly Agree	2 Disagree	Never	Never	Never	Never	Never	Never	Never	Yes	Yes	Yes	Yes	Yes	Yes	Yes	Yes
178	2	34	Nepalese	High school	Kuala Lumpur	2015-05-05	Manufacturing	No	No	No	No	No	TRUE	FALSE	FALSE	TRUE	FALSE	TRUE	TRUE	I am not sure	TRUE	TRUE	TRUE	5 Strongly Agree	5 Strongly Agree	5 Strongly Agree	5 Strongly Agree	5 Strongly Agree	4 Agree	Never	Never	Never	Never	Never	Never	Never	Yes	Yes	Yes	Yes	Yes	Yes	Yes	Yes
179	1	28	Nepalese	Primary school	Kuala Lumpur	2017-05-05	Services	No	No	No	No	No	TRUE	FALSE	FALSE	TRUE	FALSE	FALSE	FALSE	FALSE	TRUE	TRUE	TRUE	5 Strongly Agree	5 Strongly Agree	5 Strongly Agree	5 Strongly Agree	5 Strongly Agree	5 Strongly Agree	Never	Never	Never	Never	Never	Never	Never	Yes	Yes	Yes	Yes	Yes	Yes	Yes	Yes
180	1	34	Nepalese	High school	Kuala Lumpur	2018-06-05	Services	No	No	No	No	No	TRUE	FALSE	FALSE	TRUE	FALSE	FALSE	I am not sure	FALSE	TRUE	TRUE	TRUE	5 Strongly Agree	5 Strongly Agree	5 Strongly Agree	5 Strongly Agree	2 Disagree	2 Disagree	Never	Never	Never	Never	Never	Never	Never	Yes	Yes	Yes	Yes	Yes	Yes	Yes	Yes
181	1	38	Nepalese	High school	Kuala Lumpur	2016-12-11	Services	No	No	No	No	No	TRUE	FALSE	FALSE	TRUE	FALSE	TRUE	I am not sure	FALSE	TRUE	TRUE	TRUE	5 Strongly Agree	5 Strongly Agree	5 Strongly Agree	5 Strongly Agree	5 Strongly Agree	4 Agree	Never	Never	Never	Never	Never	Never	Never	Yes	Yes	Yes	Yes	Yes	Yes	Yes	Yes
182	1	36	Nepalese	High school	Kuala Lumpur	2018-02-22	Services	No	No	No	No	No	TRUE	FALSE	FALSE	TRUE	FALSE	TRUE	I am not sure	FALSE	TRUE	TRUE	TRUE	5 Strongly Agree	5 Strongly Agree	5 Strongly Agree	5 Strongly Agree	5 Strongly Agree	5 Strongly Agree	Never	Never	Never	Never	Sometimes	Never	Never	Yes	Yes	Yes	Yes	Yes	Yes	Yes	Yes
183	1	37	Nepalese	Primary school	Petaling	2018-02-05	Services	No	No	No	No	No	TRUE	FALSE	FALSE	TRUE	FALSE	TRUE	I am not sure	FALSE	TRUE	TRUE	TRUE	5 Strongly Agree	5 Strongly Agree	5 Strongly Agree	5 Strongly Agree	2 Disagree	4 Agree	Never	Never	Never	Never	Never	Never	Never	Yes	Yes	Yes	Yes	Yes	Yes	Yes	Yes
184	1	38	Nepalese	Primary school	Kuala Lumpur	2017-05-22	Services	No	No	No	No	No	TRUE	FALSE	FALSE	TRUE	FALSE	TRUE	TRUE	FALSE	TRUE	TRUE	TRUE	5 Strongly Agree	5 Strongly Agree	5 Strongly Agree	5 Strongly Agree	5 Strongly Agree	4 Agree	Never	Never	Never	Never	Never	Never	Never	Yes	Yes	Yes	No	Yes	Yes	Yes	No
185	1	36	Nepalese	Primary school	Kuala Lumpur	2018-07-22	Services	No	No	No	No	No	TRUE	FALSE	FALSE	TRUE	FALSE	TRUE	TRUE	I am not sure	TRUE	TRUE	TRUE	5 Strongly Agree	5 Strongly Agree	5 Strongly Agree	5 Strongly Agree	5 Strongly Agree	4 Agree	Never	Never	Never	Never	Never	Never	Never	Yes	Yes	Yes	No	Yes	Yes	Yes	No
186	1	32	Nepalese	Primary school	Kuala Lumpur	2017-02-21	Services	No	No	No	No	No	TRUE	FALSE	FALSE	TRUE	FALSE	TRUE	I am not sure	FALSE	TRUE	TRUE	TRUE	5 Strongly Agree	5 Strongly Agree	5 Strongly Agree	5 Strongly Agree	5 Strongly Agree	3 Neutral	Never	Never	Never	Never	Never	Never	Never	Yes	Yes	Yes	No	Yes	Yes	Yes	No
187	1	27	Nepalese	Primary school	Kuala Lumpur	2017-02-22	Manufacturing	No	No	No	No	No	TRUE	FALSE	FALSE	TRUE	FALSE	TRUE	I am not sure	I am not sure	TRUE	TRUE	TRUE	5 Strongly Agree	5 Strongly Agree	5 Strongly Agree	5 Strongly Agree	5 Strongly Agree	4 Agree	Never	Never	Never	Never	Never	Never	Never	Yes	Yes	Yes	No	Yes	Yes	Yes	No
188	2	28	Nepalese	Primary school	Kuala Lumpur	2016-02-29	Manufacturing	No	No	No	No	No	TRUE	FALSE	FALSE	TRUE	FALSE	TRUE	TRUE	FALSE	TRUE	TRUE	TRUE	5 Strongly Agree	5 Strongly Agree	5 Strongly Agree	5 Strongly Agree	5 Strongly Agree	5 Strongly Agree	Never	Never	Never	Sometimes	Sometimes	Never	Never	Yes	Yes	Yes	No	Yes	Yes	Yes	No
189	1	27	Nepalese	High school	Kuala Lumpur	2017-03-31	Services	No	No	No	No	No	TRUE	FALSE	FALSE	TRUE	FALSE	TRUE	I am not sure	I am not sure	TRUE	TRUE	TRUE	5 Strongly Agree	5 Strongly Agree	5 Strongly Agree	5 Strongly Agree	5 Strongly Agree	4 Agree	Never	Never	Never	Never	Usually	Never	Never	Yes	Yes	Yes	No	Yes	Yes	Yes	Yes
190	1	34	Nepalese	High school	Kuala Lumpur	2019-05-11	Services	No	No	No	No	No	TRUE	FALSE	FALSE	TRUE	FALSE	TRUE	TRUE	FALSE	TRUE	TRUE	TRUE	5 Strongly Agree	5 Strongly Agree	5 Strongly Agree	5 Strongly Agree	5 Strongly Agree	5 Strongly Agree	Usually	Usually	Usually	Usually	Usually	Usually	Never	Yes	Yes	Yes	No	Yes	Yes	Yes	No
191	1	36	Nepalese	Primary school	Kuala Lumpur	2016-02-11	Services	No	No	No	No	No	TRUE	FALSE	FALSE	TRUE	FALSE	TRUE	I am not sure	FALSE	TRUE	TRUE	TRUE	5 Strongly Agree	5 Strongly Agree	5 Strongly Agree	5 Strongly Agree	5 Strongly Agree	4 Agree	Never	Never	Never	Never	Never	Never	Never	Yes	Yes	Yes	No	Yes	Yes	Yes	No
192	1	34	Nepalse	High school	Kuala Lumpur	2014-04-04	Services	No	No	No	No	No	TRUE	FALSE	FALSE	TRUE	FALSE	TRUE	FALSE	FALSE	TRUE	TRUE	TRUE	5 Strongly Agree	5 Strongly Agree	5 Strongly Agree	5 Strongly Agree	5 Strongly Agree	5 Strongly Agree	Never	Never	Never	Never	Never	Never	Never	Yes	Yes	Yes	Yes	Yes	Yes	Yes	Yes
193	1	35	Nepalese	Primary school	Kuala Lumpur	2018-01-21	Services	No	No	No	No	No	TRUE	FALSE	FALSE	TRUE	FALSE	TRUE	I am not sure	FALSE	TRUE	TRUE	TRUE	5 Strongly Agree	5 Strongly Agree	5 Strongly Agree	5 Strongly Agree	2 Disagree	5 Strongly Agree	Never	Never	Never	Never	Never	Never	Never	Yes	Yes	Yes	No	Yes	Yes	Yes	No
194	1	38	Nepalese	Primary school	Kuala Lumpur	2016-01-23	Services	No	No	No	No	No	TRUE	FALSE	FALSE	TRUE	FALSE	TRUE	TRUE	FALSE	TRUE	TRUE	TRUE	5 Strongly Agree	5 Strongly Agree	5 Strongly Agree	5 Strongly Agree	5 Strongly Agree	2 Disagree	Never	Never	Never	Never	Never	Never	Never	Yes	Yes	Yes	Yes	Yes	Yes	Yes	Yes
195	1	36	Nepalese	Primary school	Kuala Lumpur	2015-12-12	Construction	No	No	No	No	No	TRUE	FALSE	FALSE	TRUE	FALSE	TRUE	FALSE	FALSE	TRUE	TRUE	TRUE	5 Strongly Agree	5 Strongly Agree	5 Strongly Agree	5 Strongly Agree	2 Disagree	4 Agree	Never	Never	Never	Never	Sometimes	Never	Never	Yes	Yes	Yes	Yes	Yes	Yes	Yes	Yes
196	1	37	Nepalese	University	Kuala Lumpur	2014-12-12	Services	No	No	No	No	No	TRUE	FALSE	FALSE	TRUE	TRUE	TRUE	TRUE	TRUE	TRUE	TRUE	TRUE	5 Strongly Agree	5 Strongly Agree	5 Strongly Agree	5 Strongly Agree	2 Disagree	4 Agree	Never	Never	Never	Never	Never	Never	Never	Yes	Yes	Yes	No	Yes	Yes	Yes	Yes
197	1	33	Nepalese	Primary school	Kuala Lumpur	2015-11-21	Services	No	No	No	No	No	TRUE	FALSE	FALSE	TRUE	FALSE	TRUE	TRUE	FALSE	TRUE	TRUE	TRUE	5 Strongly Agree	5 Strongly Agree	5 Strongly Agree	5 Strongly Agree	5 Strongly Agree	5 Strongly Agree	Never	Never	Never	Never	Never	Never	Never	Yes	Yes	Yes	No	Yes	Yes	Yes	No
198	1	39	Nepalese	High school	Petaling	2018-06-06	Services	No	No	No	No	No	TRUE	FALSE	FALSE	TRUE	FALSE	TRUE	TRUE	FALSE	TRUE	TRUE	TRUE	5 Strongly Agree	5 Strongly Agree	5 Strongly Agree	5 Strongly Agree	5 Strongly Agree	5 Strongly Agree	Never	Never	Never	Never	Never	Never	Never	Yes	Yes	Yes	No	Yes	Yes	Yes	No
199	1	41	Nepalese	Primary school	Kuala Lumpur	2012-05-06	Services	No	No	No	No	No	TRUE	FALSE	FALSE	TRUE	FALSE	TRUE	TRUE	FALSE	TRUE	TRUE	TRUE	5 Strongly Agree	5 Strongly Agree	5 Strongly Agree	5 Strongly Agree	5 Strongly Agree	4 Agree	Never	Never	Never	Never	Never	Never	Never	Yes	Yes	Yes	No	Yes	Yes	Yes	No
200	1	42	Nepalese	University	Petaling	2011-03-23	Services	No	No	No	No	No	TRUE	FALSE	FALSE	TRUE	FALSE	TRUE	I am not sure	FALSE	TRUE	TRUE	TRUE	5 Strongly Agree	5 Strongly Agree	5 Strongly Agree	5 Strongly Agree	5 Strongly Agree	5 Strongly Agree	Never	Never	Never	Never	Never	Never	Never	Yes	Yes	Yes	Yes	Yes	Yes	Yes	Yes
201	1	35	Nepalese	Primary school	Klang	2018-02-22	Services	No	No	No	No	No	TRUE	FALSE	FALSE	TRUE	FALSE	TRUE	TRUE	FALSE	TRUE	TRUE	TRUE	5 Strongly Agree	5 Strongly Agree	5 Strongly Agree	5 Strongly Agree	5 Strongly Agree	5 Strongly Agree	Never	Never	Never	Never	Never	Never	Never	Yes	Yes	Yes	Yes	Yes	Yes	Yes	Yes
202	1	25	Nepalese	High school	Kuala Lumpur	2015-06-05	Services	No	No	No	No	No	TRUE	FALSE	FALSE	TRUE	FALSE	TRUE	I am not sure	FALSE	TRUE	TRUE	TRUE	5 Strongly Agree	5 Strongly Agree	5 Strongly Agree	5 Strongly Agree	5 Strongly Agree	4 Agree	Never	Never	Never	Never	Never	Never	Never	Yes	Yes	Yes	Yes	Yes	Yes	Yes	Yes
203	1	38	Nepalese	High school	Kuala Lumpur	2014-03-22	Services	No	No	No	No	No	TRUE	FALSE	FALSE	TRUE	FALSE	TRUE	I am not sure	FALSE	TRUE	TRUE	TRUE	5 Strongly Agree	5 Strongly Agree	5 Strongly Agree	5 Strongly Agree	2 Disagree	4 Agree	Never	Never	Never	Never	Never	Never	Never	Yes	Yes	Yes	No	Yes	Yes	Yes	Yes
204	1	37	Nepalese	University	Kuala Lumpur	2016-02-06	Services	No	No	No	No	No	TRUE	FALSE	TRUE	TRUE	FALSE	TRUE	FALSE	FALSE	TRUE	TRUE	TRUE	5 Strongly Agree	5 Strongly Agree	5 Strongly Agree	5 Strongly Agree	5 Strongly Agree	5 Strongly Agree	Never	Never	Never	Never	Never	Never	Never	Yes	Yes	Yes	No	Yes	Yes	Yes	No
205	1	36	Nepalese	Primary school	Kuala Lumpur	2/22/0216	Services	No	No	No	No	No	TRUE	FALSE	FALSE	TRUE	FALSE	I am not sure	I am not sure	FALSE	TRUE	TRUE	TRUE	5 Strongly Agree	5 Strongly Agree	5 Strongly Agree	5 Strongly Agree	5 Strongly Agree	5 Strongly Agree	Never	Never	Never	Never	Never	Never	Never	Yes	Yes	Yes	No	Yes	Yes	Yes	No
206	1	34	Nepalese	High school	Kuala Lumpur	2015-03-22	Services	Yes	No	No	No	No	TRUE	FALSE	FALSE	TRUE	FALSE	TRUE	I am not sure	FALSE	TRUE	TRUE	TRUE	5 Strongly Agree	5 Strongly Agree	5 Strongly Agree	5 Strongly Agree	5 Strongly Agree	5 Strongly Agree	Never	Never	Never	Never	Never	Never	Never	Yes	Yes	Yes	Yes	Yes	Yes	Yes	Yes
207	1	37	Nepalese	High school	Kuala Lumpur	2019-03-21	Manufacturing	No	No	No	No	No	TRUE	FALSE	FALSE	TRUE	TRUE	TRUE	FALSE	TRUE	TRUE	TRUE	TRUE	5 Strongly Agree	5 Strongly Agree	5 Strongly Agree	5 Strongly Agree	5 Strongly Agree	5 Strongly Agree	Never	Never	Never	Never	Never	Never	Never	Yes	Yes	Yes	Yes	Yes	Yes	Yes	Yes
208	1	34	Nepalese	Primary school	Kuala Lumpur	2014-04-05	Services	No	No	No	No	No	TRUE	FALSE	FALSE	TRUE	FALSE	TRUE	I am not sure	FALSE	TRUE	TRUE	TRUE	5 Strongly Agree	5 Strongly Agree	5 Strongly Agree	5 Strongly Agree	5 Strongly Agree	5 Strongly Agree	Never	Never	Never	Never	Never	Never	Never	Yes	Yes	Yes	Yes	Yes	Yes	Yes	No
209	1	32	Nepalese	High school	Kuala Lumpur	2017-11-20	Services	No	No	No	No	No	TRUE	FALSE	FALSE	TRUE	FALSE	TRUE	I am not sure	FALSE	TRUE	TRUE	TRUE	5 Strongly Agree	5 Strongly Agree	5 Strongly Agree	5 Strongly Agree	5 Strongly Agree	5 Strongly Agree	Never	Never	Never	Never	Never	Never	Never	Yes	Yes	Yes	Yes	Yes	Yes	Yes	Yes
210	1	34	Nepalese	High school	Kuala Lumpur	2016-03-11	Services	No	No	No	No	No	TRUE	FALSE	FALSE	TRUE	FALSE	TRUE	I am not sure	TRUE	TRUE	TRUE	TRUE	5 Strongly Agree	5 Strongly Agree	5 Strongly Agree	5 Strongly Agree	5 Strongly Agree	5 Strongly Agree	Never	Never	Never	Never	Never	Never	Never	Yes	Yes	Yes	Yes	Yes	Yes	Yes	Yes
211	1	34	Nepalese	Primary school	Kuala Lumpur	2016-12-14	Services	No	No	No	No	No	TRUE	FALSE	FALSE	TRUE	FALSE	TRUE	I am not sure	FALSE	TRUE	TRUE	TRUE	5 Strongly Agree	5 Strongly Agree	5 Strongly Agree	5 Strongly Agree	2 Disagree	4 Agree	Never	Never	Never	Never	Never	Never	Never	Yes	Yes	Yes	No	Yes	Yes	Yes	No
212	1	27	Nepalese	Primary school	Kuala Lumpur	2019-05-06	Manufacturing	No	No	No	No	No	TRUE	FALSE	FALSE	TRUE	FALSE	TRUE	I am not sure	TRUE	TRUE	TRUE	TRUE	5 Strongly Agree	5 Strongly Agree	5 Strongly Agree	5 Strongly Agree	5 Strongly Agree	5 Strongly Agree	Never	Never	Never	Never	Never	Never	Never	Yes	Yes	Yes	No	Yes	Yes	Yes	Yes
213	1	29	Nepalese	High school	Kuala Lumpur	2015-12-13	Services	No	No	No	No	No	TRUE	FALSE	FALSE	TRUE	FALSE	TRUE	TRUE	TRUE	TRUE	TRUE	TRUE	5 Strongly Agree	5 Strongly Agree	5 Strongly Agree	5 Strongly Agree	2 Disagree	2 Disagree	Never	Never	Never	Never	Never	Never	Never	Yes	Yes	Yes	Yes	Yes	Yes	Yes	Yes
214	1	24	Nepalese	High school	Kuala Lumpur	2018-02-23	Services	No	No	No	No	No	TRUE	FALSE	FALSE	TRUE	FALSE	TRUE	I am not sure	FALSE	TRUE	TRUE	TRUE	5 Strongly Agree	5 Strongly Agree	5 Strongly Agree	5 Strongly Agree	5 Strongly Agree	2 Disagree	Never	Never	Never	Never	Never	Never	Never	Yes	Yes	Yes	Yes	Yes	Yes	Yes	Yes
215	1	32	Nepalese	High school	Kuala Lumpur	2016-04-05	Services	No	No	No	No	No	TRUE	FALSE	FALSE	TRUE	TRUE	TRUE	I am not sure	FALSE	TRUE	TRUE	TRUE	5 Strongly Agree	5 Strongly Agree	5 Strongly Agree	5 Strongly Agree	2 Disagree	5 Strongly Agree	Never	Never	Never	Never	Never	Never	Never	Yes	Yes	Yes	No	Yes	Yes	Yes	No
216	1	40	Nepalese	High school	Kuala Lumpur	2015-02-25	Services	No	No	No	No	No	TRUE	FALSE	FALSE	TRUE	FALSE	TRUE	I am not sure	FALSE	TRUE	TRUE	TRUE	5 Strongly Agree	5 Strongly Agree	5 Strongly Agree	5 Strongly Agree	5 Strongly Agree	4 Agree	Never	Never	Never	Never	Never	Never	Never	Yes	Yes	No	No	Yes	Yes	No	No
217	1	40	Nepalese	Primary school	Sepang	2015-02-13	Services	No	No	No	No	No	TRUE	FALSE	FALSE	TRUE	FALSE	TRUE	I am not sure	FALSE	TRUE	TRUE	TRUE	5 Strongly Agree	5 Strongly Agree	5 Strongly Agree	5 Strongly Agree	2 Disagree	4 Agree	Never	Never	Never	Never	Never	Never	Never	Yes	Yes	Yes	No	Yes	Yes	Yes	Yes
218	1	41	Nepalese	High school	Kuala Lumpur	2016-02-04	Services	No	No	No	No	No	TRUE	FALSE	FALSE	TRUE	FALSE	FALSE	TRUE	FALSE	TRUE	TRUE	TRUE	5 Strongly Agree	5 Strongly Agree	5 Strongly Agree	5 Strongly Agree	5 Strongly Agree	5 Strongly Agree	Never	Never	Never	Never	Never	Never	Never	Yes	Yes	Yes	No	Yes	Yes	Yes	No
219	1	42	Nepalese	Primary school	Kuala Lumpur	2012-05-06	Services	No	No	No	No	No	TRUE	FALSE	FALSE	TRUE	FALSE	TRUE	FALSE	FALSE	TRUE	FALSE	TRUE	5 Strongly Agree	5 Strongly Agree	5 Strongly Agree	5 Strongly Agree	5 Strongly Agree	4 Agree	Never	Never	Never	Never	Never	Never	Never	Yes	Yes	Yes	No	Yes	Yes	Yes	Yes
220	1	33	Nepalese	Primary school	Kuala Lumpur	2017-04-05	Services	No	No	No	No	No	TRUE	FALSE	FALSE	TRUE	FALSE	TRUE	I am not sure	FALSE	TRUE	TRUE	TRUE	5 Strongly Agree	5 Strongly Agree	5 Strongly Agree	5 Strongly Agree	5 Strongly Agree	4 Agree	Never	Never	Never	Never	Never	Never	Never	Yes	Yes	Yes	Yes	Yes	Yes	Yes	Yes
221	1	34	Nepalese	Primary school	Kuala Lumpur	2018-04-04	Services	No	No	No	No	No	TRUE	FALSE	FALSE	TRUE	FALSE	TRUE	TRUE	FALSE	TRUE	TRUE	TRUE	5 Strongly Agree	5 Strongly Agree	5 Strongly Agree	5 Strongly Agree	5 Strongly Agree	4 Agree	Never	Never	Never	Never	Never	Never	Never	Yes	Yes	Yes	Yes	Yes	Yes	Yes	Yes
222	1	34	Nepalese	High school	Kuala Lumpur	2015-02-23	Services	No	No	No	No	No	TRUE	FALSE	FALSE	TRUE	FALSE	FALSE	FALSE	FALSE	TRUE	TRUE	TRUE	5 Strongly Agree	5 Strongly Agree	5 Strongly Agree	5 Strongly Agree	2 Disagree	5 Strongly Agree	Never	Never	Never	Never	Never	Never	Never	Yes	Yes	Yes	Yes	Yes	Yes	Yes	Yes
223	1	33	Nepalese	High school	Kuala Lumpur	2018-12-23	Services	No	No	No	No	No	TRUE	FALSE	FALSE	TRUE	FALSE	TRUE	TRUE	FALSE	TRUE	TRUE	TRUE	5 Strongly Agree	5 Strongly Agree	5 Strongly Agree	5 Strongly Agree	5 Strongly Agree	4 Agree	Never	Never	Never	Never	Never	Never	Never	Yes	Yes	Yes	No	Yes	Yes	Yes	No
224	1	34	Nepalese	Primary school	Petaling	2015-11-05	Manufacturing	Yes	No	No	No	No	TRUE	FALSE	FALSE	TRUE	FALSE	TRUE	TRUE	FALSE	TRUE	TRUE	TRUE	5 Strongly Agree	5 Strongly Agree	5 Strongly Agree	5 Strongly Agree	5 Strongly Agree	4 Agree	Never	Never	Never	Never	Never	Never	Never	Yes	Yes	Yes	Yes	Yes	Yes	Yes	Yes
225	1	35	Nepalese	High school	Kuala Lumpur	2016-05-05	Services	No	No	No	No	No	TRUE	FALSE	FALSE	TRUE	FALSE	FALSE	TRUE	FALSE	TRUE	TRUE	TRUE	5 Strongly Agree	5 Strongly Agree	5 Strongly Agree	5 Strongly Agree	5 Strongly Agree	5 Strongly Agree	Never	Never	Never	Never	Never	Never	Never	Yes	Yes	Yes	Yes	Yes	Yes	Yes	Yes
226	1	32	Nepalese	Primary school	Kuala Lumpur	2016-02-11	Services	No	No	No	No	No	TRUE	FALSE	FALSE	TRUE	FALSE	FALSE	I am not sure	FALSE	TRUE	TRUE	TRUE	5 Strongly Agree	5 Strongly Agree	5 Strongly Agree	5 Strongly Agree	5 Strongly Agree	5 Strongly Agree	Usually	Usually	Usually	Usually	Usually	Usually	Usually	No	No	No	No	Yes	Yes	Yes	Yes
227	1	34	Nepalese	High school	Kuala Lumpur	2014-04-04	Services	No	No	No	No	No	TRUE	FALSE	FALSE	TRUE	FALSE	TRUE	FALSE	FALSE	TRUE	FALSE	TRUE	5 Strongly Agree	5 Strongly Agree	5 Strongly Agree	5 Strongly Agree	2 Disagree	4 Agree	Usually	Usually	Usually	Usually	Usually	Usually	Usually	Yes	Yes	Yes	Yes	Yes	Yes	Yes	Yes
228	1	33	Nepalese	High school	Kuala Lumpur	2016-12-12	Services	No	No	No	No	No	TRUE	FALSE	FALSE	TRUE	FALSE	TRUE	TRUE	FALSE	TRUE	TRUE	TRUE	5 Strongly Agree	5 Strongly Agree	5 Strongly Agree	5 Strongly Agree	5 Strongly Agree	5 Strongly Agree	Never	Never	Never	Never	Never	Never	Never	Yes	Yes	Yes	Yes	Yes	Yes	Yes	Yes
229	1	33	Nepalese	High school	Kuala Lumpur	2015-02-22	Services	No	No	No	No	No	TRUE	FALSE	FALSE	TRUE	FALSE	FALSE	I am not sure	FALSE	TRUE	TRUE	TRUE	5 Strongly Agree	5 Strongly Agree	5 Strongly Agree	5 Strongly Agree	5 Strongly Agree	5 Strongly Agree	Never	Never	Never	Never	Never	Never	Never	Yes	Yes	Yes	Yes	Yes	Yes	Yes	Yes
230	2	35	Nepalese	Primary school	Petaling	2016-02-04	Services	No	No	No	No	No	TRUE	FALSE	FALSE	TRUE	FALSE	TRUE	TRUE	TRUE	TRUE	TRUE	TRUE	5 Strongly Agree	5 Strongly Agree	5 Strongly Agree	5 Strongly Agree	5 Strongly Agree	5 Strongly Agree	Never	Never	Never	Never	Never	Never	Never	Yes	Yes	Yes	No	Yes	Yes	Yes	Yes
231	1	37	Nepalese	Primary school	Kuala Lumpur	2015-05-04	Services	No	No	No	No	No	TRUE	TRUE	FALSE	TRUE	FALSE	TRUE	I am not sure	FALSE	TRUE	TRUE	TRUE	5 Strongly Agree	5 Strongly Agree	5 Strongly Agree	5 Strongly Agree	5 Strongly Agree	5 Strongly Agree	Never	Never	Never	Never	Never	Never	Never	Yes	Yes	Yes	Yes	Yes	Yes	Yes	No
232	1	38	Nepalese	Primary school	Kuala Lumpur	2016-03-04	Services	No	No	No	No	No	TRUE	FALSE	FALSE	TRUE	FALSE	TRUE	I am not sure	FALSE	TRUE	TRUE	TRUE	5 Strongly Agree	5 Strongly Agree	5 Strongly Agree	5 Strongly Agree	2 Disagree	4 Agree	Never	Never	Never	Never	Never	Never	Never	Yes	Yes	Yes	Yes	Yes	Yes	Yes	Yes
233	1	36	Nepalese	High school	Kuala Lumpur	2016-03-06	Services	No	No	No	No	No	TRUE	FALSE	FALSE	TRUE	FALSE	TRUE	I am not sure	FALSE	TRUE	TRUE	TRUE	5 Strongly Agree	5 Strongly Agree	5 Strongly Agree	5 Strongly Agree	2 Disagree	4 Agree	Never	Never	Never	Sometimes	Sometimes	Never	Never	Yes	Yes	Yes	Yes	Yes	Yes	Yes	Yes
234	1	36	Nepalese	High school	Kuala Lumpur	2018-12-04	Services	No	No	No	No	No	TRUE	FALSE	FALSE	TRUE	FALSE	TRUE	TRUE	FALSE	TRUE	TRUE	TRUE	5 Strongly Agree	5 Strongly Agree	5 Strongly Agree	5 Strongly Agree	2 Disagree	5 Strongly Agree	Never	Never	Never	Never	Never	Never	Never	No	No	No	No	No	No	No	No
235	1	32	Nepalese	High school	Kuala Lumpur	2014-04-05	Services	No	No	No	No	No	TRUE	FALSE	FALSE	TRUE	FALSE	FALSE	TRUE	FALSE	TRUE	TRUE	TRUE	5 Strongly Agree	5 Strongly Agree	5 Strongly Agree	5 Strongly Agree	5 Strongly Agree	4 Agree	Never	Never	Never	Never	Never	Never	Never	Yes	Yes	Yes	No	Yes	Yes	Yes	No
236	1	34	Nepalese	Primary school	Kuala Lumpur	2016-05-05	Manufacturing	No	No	No	No	No	TRUE	FALSE	FALSE	TRUE	FALSE	TRUE	I am not sure	FALSE	TRUE	TRUE	TRUE	5 Strongly Agree	5 Strongly Agree	5 Strongly Agree	5 Strongly Agree	2 Disagree	5 Strongly Agree	Never	Never	Never	Never	Never	Never	Never	Yes	Yes	Yes	No	Yes	Yes	Yes	No
237	1	33	Nepalese	High school	Kuala Lumpur	2015-12-21	Manufacturing	No	No	No	No	No	TRUE	FALSE	FALSE	TRUE	FALSE	TRUE	I am not sure	FALSE	TRUE	TRUE	TRUE	5 Strongly Agree	5 Strongly Agree	5 Strongly Agree	5 Strongly Agree	2 Disagree	5 Strongly Agree	Never	Never	Never	Never	Never	Never	Never	Yes	Yes	Yes	Yes	Yes	Yes	Yes	Yes
238	1	35	Nepalese	Primary school	Hulu Selangor	2015-12-22	Manufacturing	No	No	No	No	No	TRUE	FALSE	FALSE	TRUE	FALSE	FALSE	I am not sure	FALSE	TRUE	TRUE	TRUE	5 Strongly Agree	5 Strongly Agree	5 Strongly Agree	5 Strongly Agree	2 Disagree	5 Strongly Agree	Never	Never	Never	Never	Never	Never	Never	Yes	Yes	Yes	No	Yes	Yes	Yes	No
239	1	34	Nepalese	Primary school	Hulu Selangor	2015-06-06	Manufacturing	No	No	No	No	No	TRUE	FALSE	FALSE	TRUE	FALSE	TRUE	I am not sure	FALSE	TRUE	TRUE	TRUE	5 Strongly Agree	5 Strongly Agree	5 Strongly Agree	5 Strongly Agree	5 Strongly Agree	5 Strongly Agree	Never	Never	Never	Never	Never	Never	Never	Yes	Yes	Yes	Yes	Yes	Yes	Yes	No
240	1	34	Nepalese	Primary school	Hulu Selangor	2015-11-12	Manufacturing	No	No	No	No	No	TRUE	FALSE	FALSE	TRUE	FALSE	TRUE	I am not sure	FALSE	TRUE	TRUE	TRUE	5 Strongly Agree	5 Strongly Agree	5 Strongly Agree	5 Strongly Agree	2 Disagree	5 Strongly Agree	Never	Never	Never	Never	Never	Never	Never	Yes	Yes	Yes	Yes	Yes	Yes	Yes	Yes
241	1	38	Nepalese	Primary school	Kuala Lumpur	2015-12-21	Services	No	No	No	No	No	TRUE	FALSE	FALSE	FALSE	FALSE	TRUE	I am not sure	FALSE	TRUE	TRUE	TRUE	5 Strongly Agree	5 Strongly Agree	5 Strongly Agree	5 Strongly Agree	5 Strongly Agree	2 Disagree	Never	Never	Never	Never	Never	Never	Never	Yes	Yes	Yes	No	Yes	Yes	Yes	No
242	1	35	Nepalese	University	Hulu Selangor	2015-04-05	Manufacturing	No	No	No	No	No	TRUE	FALSE	FALSE	TRUE	FALSE	TRUE	I am not sure	I am not sure	TRUE	TRUE	TRUE	5 Strongly Agree	5 Strongly Agree	5 Strongly Agree	5 Strongly Agree	2 Disagree	5 Strongly Agree	Never	Never	Never	Never	Never	Never	Never	Yes	Yes	Yes	No	Yes	Yes	Yes	No
243	1	41	Nepalese	High school	Klang	2014-02-11	Services	No	No	No	No	No	TRUE	FALSE	TRUE	TRUE	FALSE	TRUE	TRUE	FALSE	TRUE	TRUE	TRUE	5 Strongly Agree	5 Strongly Agree	5 Strongly Agree	5 Strongly Agree	2 Disagree	4 Agree	Never	Never	Never	Never	Never	Never	Never	Yes	Yes	Yes	No	Yes	Yes	Yes	No
244	1	28	Nepalese	High school	Kuala Lumpur	2016-12-21	Services	No	No	No	No	No	TRUE	FALSE	FALSE	TRUE	FALSE	TRUE	TRUE	FALSE	TRUE	TRUE	TRUE	5 Strongly Agree	5 Strongly Agree	5 Strongly Agree	5 Strongly Agree	5 Strongly Agree	4 Agree	Never	Never	Never	Never	Never	Never	Never	Yes	Yes	Yes	No	Yes	Yes	Yes	Yes
245	1	32	Nepalese	High school	Hulu Selangor	2015-03-23	Manufacturing	No	No	No	No	No	TRUE	FALSE	FALSE	TRUE	FALSE	TRUE	I am not sure	FALSE	TRUE	TRUE	TRUE	5 Strongly Agree	5 Strongly Agree	5 Strongly Agree	5 Strongly Agree	2 Disagree	4 Agree	Usually	Usually	Usually	Usually	Usually	Usually	Usually	Yes	Yes	Yes	Yes	Yes	Yes	Yes	Yes
246	1	39	Nepalese	High school	Kuala Lumpur	2017-12-12	Manufacturing	No	No	No	No	No	TRUE	FALSE	FALSE	TRUE	FALSE	TRUE	TRUE	FALSE	TRUE	TRUE	TRUE	5 Strongly Agree	5 Strongly Agree	5 Strongly Agree	5 Strongly Agree	2 Disagree	5 Strongly Agree	Never	Never	Never	Never	Never	Never	Never	Yes	Yes	Yes	No	Yes	Yes	Yes	Yes
247	1	29	Nepalese	High school	Kuala Lumpur	2016-12-12	Manufacturing	No	No	No	No	No	TRUE	FALSE	FALSE	TRUE	FALSE	TRUE	TRUE	FALSE	TRUE	TRUE	TRUE	5 Strongly Agree	5 Strongly Agree	5 Strongly Agree	5 Strongly Agree	2 Disagree	5 Strongly Agree	Never	Never	Never	Never	Never	Never	Never	Yes	Yes	Yes	Yes	Yes	Yes	Yes	Yes
248	2	32	Nepalese	Primary school	Kuala Lumpur	2016-02-06	Services	No	No	No	No	No	TRUE	FALSE	FALSE	TRUE	FALSE	I am not sure	TRUE	FALSE	TRUE	TRUE	TRUE	5 Strongly Agree	5 Strongly Agree	5 Strongly Agree	5 Strongly Agree	2 Disagree	5 Strongly Agree	Never	Never	Never	Never	Never	Never	Never	Yes	Yes	Yes	No	Yes	Yes	Yes	No
249	1	28	Nepalese	Primary school	Kuala Langat	2015-12-13	Services	No	No	No	No	No	TRUE	FALSE	FALSE	TRUE	FALSE	TRUE	I am not sure	FALSE	TRUE	TRUE	TRUE	5 Strongly Agree	5 Strongly Agree	5 Strongly Agree	5 Strongly Agree	2 Disagree	5 Strongly Agree	Never	Never	Never	Never	Never	Never	Never	Yes	Yes	Yes	Yes	Yes	Yes	Yes	Yes
250	1	28	Nepalese	High school	Kuala Langat	2016-03-22	Manufacturing	No	No	No	No	No	TRUE	FALSE	FALSE	TRUE	FALSE	TRUE	I am not sure	I am not sure	TRUE	TRUE	TRUE	5 Strongly Agree	5 Strongly Agree	5 Strongly Agree	5 Strongly Agree	2 Disagree	5 Strongly Agree	Never	Never	Never	Never	Never	Never	Never	Yes	Yes	Yes	No	Yes	Yes	Yes	No
251	1	41	Nepalese	High school	Kuala Lumpur	2011-12-13	Services	No	No	No	No	No	TRUE	FALSE	FALSE	TRUE	FALSE	FALSE	I am not sure	FALSE	TRUE	TRUE	TRUE	5 Strongly Agree	5 Strongly Agree	5 Strongly Agree	5 Strongly Agree	2 Disagree	5 Strongly Agree	Never	Never	Never	Never	Never	Never	Never	No	No	No	No	Yes	Yes	Yes	Yes
252	1	34	Nepalese	High school	Kuala Lumpur	2016-11-13	Manufacturing	Yes	No	No	No	No	TRUE	FALSE	FALSE	TRUE	FALSE	TRUE	FALSE	FALSE	TRUE	TRUE	TRUE	5 Strongly Agree	5 Strongly Agree	5 Strongly Agree	5 Strongly Agree	2 Disagree	5 Strongly Agree	Never	Never	Never	Never	Never	Never	Never	Yes	Yes	Yes	Yes	Yes	Yes	Yes	Yes
253	1	33	Nepalese	Primary school	Kuala Lumpur	2015-03-22	Manufacturing	No	No	No	No	No	TRUE	FALSE	FALSE	TRUE	FALSE	TRUE	I am not sure	FALSE	TRUE	TRUE	TRUE	5 Strongly Agree	5 Strongly Agree	5 Strongly Agree	5 Strongly Agree	2 Disagree	5 Strongly Agree	Never	Never	Never	Never	Never	Never	Never	No	No	No	No	No	No	No	No
254	1	35	Nepalese	Primary school	Kuala Langat	2018-02-21	Services	No	No	No	No	No	TRUE	FALSE	FALSE	TRUE	FALSE	TRUE	I am not sure	FALSE	TRUE	TRUE	TRUE	5 Strongly Agree	5 Strongly Agree	5 Strongly Agree	5 Strongly Agree	2 Disagree	4 Agree	Never	Never	Sometimes	Sometimes	Sometimes	Never	Sometimes	Yes	Yes	Yes	Yes	Yes	Yes	Yes	Yes
255	1	32	Nepalese	High school	Hulu Selangor	2014-03-05	Services	No	No	No	No	No	TRUE	FALSE	FALSE	TRUE	FALSE	TRUE	I am not sure	FALSE	TRUE	TRUE	TRUE	5 Strongly Agree	5 Strongly Agree	5 Strongly Agree	5 Strongly Agree	2 Disagree	5 Strongly Agree	Sometimes	Sometimes	Sometimes	Sometimes	Sometimes	Sometimes	Sometimes	Yes	Yes	Yes	No	Yes	Yes	Yes	No
256	1	33	Nepalese	Primary school	Kuala Lumpur	2016-04-04	Manufacturing	No	No	No	No	No	TRUE	FALSE	FALSE	TRUE	I am not sure	TRUE	I am not sure	FALSE	TRUE	TRUE	TRUE	5 Strongly Agree	5 Strongly Agree	5 Strongly Agree	5 Strongly Agree	5 Strongly Agree	5 Strongly Agree	Usually	Usually	Usually	Usually	Usually	Usually	Usually	Yes	Yes	Yes	Yes	Yes	Yes	Yes	Yes
257	1	35	Nepalese	Primary school	Kuala Langat	2016-11-02	Services	No	No	No	No	No	TRUE	FALSE	FALSE	TRUE	I am not sure	TRUE	TRUE	I am not sure	TRUE	TRUE	TRUE	5 Strongly Agree	5 Strongly Agree	5 Strongly Agree	5 Strongly Agree	2 Disagree	5 Strongly Agree	Sometimes	Sometimes	Sometimes	Sometimes	Sometimes	Sometimes	Sometimes	Yes	Yes	Yes	No	Yes	Yes	Yes	No
258	1	35	Nepalese	Primary school	Kuala Lumpur	2016-03-22	Services	No	No	No	No	No	TRUE	FALSE	FALSE	TRUE	FALSE	TRUE	FALSE	FALSE	FALSE	FALSE	FALSE	5 Strongly Agree	5 Strongly Agree	5 Strongly Agree	5 Strongly Agree	2 Disagree	5 Strongly Agree	Sometimes	Sometimes	Sometimes	Sometimes	Sometimes	Never	Sometimes	Yes	Yes	Yes	Yes	Yes	Yes	Yes	Yes
259	1	34	Nepalese	Primary school	Kuala Lumpur	2016-03-31	Manufacturing	No	No	No	No	No	TRUE	FALSE	FALSE	TRUE	TRUE	TRUE	TRUE	TRUE	TRUE	TRUE	TRUE	5 Strongly Agree	5 Strongly Agree	5 Strongly Agree	5 Strongly Agree	5 Strongly Agree	5 Strongly Agree	Usually	Usually	Usually	Usually	Usually	Usually	Usually	No	No	No	No	No	No	No	No
260	2	32	Nepalese	High school	Hulu Selangor	2016-06-04	Plantation	Yes	No	No	No	No	TRUE	FALSE	FALSE	TRUE	FALSE	TRUE	TRUE	FALSE	TRUE	TRUE	FALSE	5 Strongly Agree	5 Strongly Agree	5 Strongly Agree	5 Strongly Agree	2 Disagree	5 Strongly Agree	Usually	Usually	Usually	Usually	Usually	Usually	Usually	Yes	Yes	Yes	No	Yes	Yes	Yes	Yes
261	1	31	Nepalese	High school	Kuala Langat	2016-06-05	Manufacturing	No	No	No	No	No	TRUE	FALSE	FALSE	TRUE	FALSE	TRUE	TRUE	FALSE	TRUE	TRUE	TRUE	5 Strongly Agree	5 Strongly Agree	5 Strongly Agree	5 Strongly Agree	2 Disagree	4 Agree	Sometimes	Sometimes	Sometimes	Never	Sometimes	Never	Never	Yes	Yes	Yes	No	Yes	Yes	Yes	No
262	1	31	Nepalese	High school	Kuala Lumpur	2015-12-31	Manufacturing	No	No	No	No	No	TRUE	TRUE	FALSE	TRUE	FALSE	TRUE	TRUE	FALSE	TRUE	TRUE	TRUE	5 Strongly Agree	5 Strongly Agree	5 Strongly Agree	5 Strongly Agree	2 Disagree	5 Strongly Agree	Never	Never	Sometimes	Sometimes	Sometimes	Sometimes	Never	No	No	Yes	No	Yes	Yes	Yes	No
263	1	35	Nepalese	Primary school	Kuala Lumpur	2016-02-13	Services	No	No	No	No	No	TRUE	FALSE	FALSE	TRUE	FALSE	TRUE	I am not sure	FALSE	TRUE	TRUE	TRUE	5 Strongly Agree	5 Strongly Agree	5 Strongly Agree	5 Strongly Agree	2 Disagree	5 Strongly Agree	Sometimes	Sometimes	Sometimes	Sometimes	Sometimes	Never	Never	Yes	Yes	Yes	No	Yes	Yes	Yes	No
264	1	33	Nepalese	Primary school	Kuala Lumpur	2018-02-23	Services	No	No	No	No	No	TRUE	FALSE	FALSE	TRUE	FALSE	TRUE	I am not sure	TRUE	TRUE	TRUE	TRUE	5 Strongly Agree	5 Strongly Agree	5 Strongly Agree	5 Strongly Agree	5 Strongly Agree	5 Strongly Agree	Sometimes	Sometimes	Sometimes	Sometimes	Sometimes	Sometimes	Sometimes	Yes	Yes	Yes	No	Yes	Yes	Yes	No
265	1	28	Nepalese	Primary school	Kuala Lumpur	2015-04-12	Services	No	No	No	No	No	TRUE	FALSE	TRUE	I am not sure	TRUE	TRUE	TRUE	TRUE	TRUE	TRUE	TRUE	5 Strongly Agree	5 Strongly Agree	5 Strongly Agree	5 Strongly Agree	2 Disagree	5 Strongly Agree	Sometimes	Sometimes	Sometimes	Sometimes	Sometimes	Sometimes	Sometimes	Yes	Yes	Yes	No	Yes	Yes	Yes	No
266	1	34	Nepalese	Primary school	Hulu Selangor	2018-03-05	Services	No	No	No	No	No	TRUE	FALSE	FALSE	TRUE	TRUE	TRUE	I am not sure	FALSE	TRUE	TRUE	TRUE	5 Strongly Agree	5 Strongly Agree	5 Strongly Agree	5 Strongly Agree	2 Disagree	5 Strongly Agree	Never	Never	Never	Never	Never	Never	Never	Yes	Yes	Yes	No	Yes	Yes	Yes	No
267	1	27	Nepalese	Primary school	Kuala Lumpur	2018-05-04	Services	No	No	No	No	No	TRUE	FALSE	FALSE	TRUE	FALSE	TRUE	TRUE	FALSE	TRUE	TRUE	TRUE	5 Strongly Agree	5 Strongly Agree	5 Strongly Agree	5 Strongly Agree	2 Disagree	5 Strongly Agree	Never	Never	Never	Never	Never	Never	Never	Yes	Yes	Yes	No	Yes	Yes	Yes	No
268	1	39	Nepalese	Primary school	Kuala Lumpur	2016-02-12	Services	No	No	No	No	No	TRUE	FALSE	FALSE	TRUE	TRUE	TRUE	FALSE	FALSE	TRUE	TRUE	TRUE	5 Strongly Agree	5 Strongly Agree	5 Strongly Agree	5 Strongly Agree	2 Disagree	5 Strongly Agree	Sometimes	Sometimes	Sometimes	Sometimes	Sometimes	Sometimes	Sometimes	Yes	Yes	Yes	No	Yes	Yes	Yes	No
269	1	40	Nepalese	Primary school	Kuala Lumpur	2015-02-21	Services	No	No	No	No	No	TRUE	FALSE	FALSE	TRUE	FALSE	TRUE	I am not sure	TRUE	TRUE	TRUE	TRUE	5 Strongly Agree	5 Strongly Agree	5 Strongly Agree	5 Strongly Agree	2 Disagree	5 Strongly Agree	Sometimes	Sometimes	Sometimes	Never	Never	Never	Never	Yes	Yes	Yes	No	Yes	Yes	Yes	No
270	1	39	Nepalese	High school	Hulu Selangor	2015-12-02	Services	No	No	No	No	No	TRUE	FALSE	FALSE	TRUE	FALSE	TRUE	I am not sure	FALSE	TRUE	TRUE	TRUE	5 Strongly Agree	5 Strongly Agree	5 Strongly Agree	5 Strongly Agree	2 Disagree	5 Strongly Agree	Never	Never	Never	Never	Never	Never	Never	Yes	Yes	Yes	No	Yes	Yes	Yes	No
271	1	42	Nepalese	Primary school	Hulu Selangor	2013-03-21	Manufacturing	No	No	No	No	No	TRUE	FALSE	FALSE	TRUE	FALSE	TRUE	I am not sure	FALSE	TRUE	TRUE	TRUE	5 Strongly Agree	5 Strongly Agree	5 Strongly Agree	5 Strongly Agree	5 Strongly Agree	5 Strongly Agree	Sometimes	Sometimes	Sometimes	Sometimes	Sometimes	Sometimes	Sometimes	Yes	Yes	Yes	No	Yes	Yes	Yes	No
272	1	28	Nepalese	High school	Kuala Lumpur	2016-12-11	Services	No	No	No	No	No	TRUE	FALSE	FALSE	TRUE	FALSE	TRUE	TRUE	TRUE	TRUE	TRUE	TRUE	5 Strongly Agree	5 Strongly Agree	5 Strongly Agree	5 Strongly Agree	2 Disagree	5 Strongly Agree	Sometimes	Sometimes	Sometimes	Never	Never	Never	Never	Yes	Yes	Yes	Yes	Yes	Yes	Yes	No
273	1	32	Nepalese	Primary school	Kuala Lumpur	2016-02-11	Services	No	No	No	No	No	TRUE	FALSE	FALSE	TRUE	FALSE	TRUE	TRUE	FALSE	TRUE	TRUE	TRUE	5 Strongly Agree	5 Strongly Agree	5 Strongly Agree	5 Strongly Agree	2 Disagree	5 Strongly Agree	Never	Never	Never	Never	Never	Never	Never	Yes	Yes	Yes	No	Yes	Yes	Yes	No
274	1	34	Nepalese	Primary school	Kuala Lumpur	2016-04-02	Services	No	No	No	No	No	TRUE	FALSE	FALSE	TRUE	FALSE	FALSE	I am not sure	FALSE	TRUE	TRUE	I am not sure	5 Strongly Agree	5 Strongly Agree	5 Strongly Agree	5 Strongly Agree	2 Disagree	5 Strongly Agree	Never	Never	Never	Never	Never	Never	Never	Yes	Yes	Yes	No	Yes	Yes	Yes	No
275	1	34	Nepalese	High school	Kuala Langat	2015-06-04	Services	No	No	No	No	No	TRUE	FALSE	TRUE	TRUE	FALSE	TRUE	TRUE	TRUE	FALSE	TRUE	TRUE	5 Strongly Agree	5 Strongly Agree	5 Strongly Agree	5 Strongly Agree	5 Strongly Agree	5 Strongly Agree	Sometimes	Sometimes	Sometimes	Sometimes	Sometimes	Sometimes	Sometimes	Yes	Yes	Yes	Yes	Yes	Yes	Yes	Yes
276	1	28	Nepalese	Primary school	Kuala Lumpur	2015-03-31	Services	No	No	No	No	No	TRUE	I am not sure	I am not sure	TRUE	I am not sure	I am not sure	I am not sure	I am not sure	TRUE	TRUE	TRUE	5 Strongly Agree	5 Strongly Agree	5 Strongly Agree	5 Strongly Agree	2 Disagree	5 Strongly Agree	Sometimes	Sometimes	Sometimes	Never	Never	Never	Never	Yes	Yes	Yes	No	Yes	Yes	Yes	No
277	1	32	Nepalese	High school	Kuala Lumpur	2015-04-04	Services	No	No	No	No	No	TRUE	FALSE	FALSE	TRUE	FALSE	TRUE	I am not sure	FALSE	TRUE	TRUE	TRUE	5 Strongly Agree	5 Strongly Agree	5 Strongly Agree	5 Strongly Agree	2 Disagree	5 Strongly Agree	Sometimes	Sometimes	Sometimes	Never	Never	Never	Never	Yes	Yes	Yes	No	Yes	Yes	Yes	No
278	1	35	Nepalese	High school	Kuala Lumpur	2015-12-13	Services	No	No	No	No	No	TRUE	FALSE	FALSE	TRUE	FALSE	TRUE	TRUE	TRUE	TRUE	TRUE	TRUE	5 Strongly Agree	5 Strongly Agree	5 Strongly Agree	5 Strongly Agree	5 Strongly Agree	5 Strongly Agree	Sometimes	Sometimes	Sometimes	Sometimes	Sometimes	Sometimes	Sometimes	Yes	Yes	Yes	No	Yes	Yes	Yes	No
279	1	33	Nepalese	Primary school	Kuala Lumpur	2015-11-13	Plantation	No	No	No	No	No	TRUE	FALSE	FALSE	TRUE	FALSE	TRUE	I am not sure	FALSE	TRUE	TRUE	TRUE	5 Strongly Agree	5 Strongly Agree	5 Strongly Agree	5 Strongly Agree	2 Disagree	5 Strongly Agree	Sometimes	Sometimes	Sometimes	Never	Never	Never	Sometimes	Yes	Yes	Yes	No	Yes	Yes	Yes	No
280	1	32	Nepalese	Primary school	Kuala Lumpur	2016-04-04	Manufacturing	No	No	No	No	No	TRUE	FALSE	FALSE	TRUE	FALSE	TRUE	TRUE	FALSE	TRUE	TRUE	TRUE	5 Strongly Agree	5 Strongly Agree	5 Strongly Agree	5 Strongly Agree	2 Disagree	5 Strongly Agree	Sometimes	Never	Never	Never	Sometimes	Sometimes	Never	Yes	Yes	Yes	No	Yes	Yes	Yes	Yes
281	1	32	Nepalese	High school	Kuala Lumpur	2015-01-11	Services	No	No	No	No	No	TRUE	FALSE	FALSE	TRUE	FALSE	TRUE	I am not sure	FALSE	TRUE	TRUE	TRUE	5 Strongly Agree	5 Strongly Agree	5 Strongly Agree	5 Strongly Agree	2 Disagree	5 Strongly Agree	Sometimes	Sometimes	Sometimes	Sometimes	Sometimes	Sometimes	Sometimes	Yes	Yes	Yes	No	Yes	Yes	Yes	Yes
282	1	33	Nepalese	High school	Kuala Lumpur	2015-05-11	Services	No	No	No	No	No	TRUE	FALSE	FALSE	TRUE	FALSE	TRUE	TRUE	FALSE	TRUE	TRUE	TRUE	5 Strongly Agree	5 Strongly Agree	5 Strongly Agree	5 Strongly Agree	2 Disagree	5 Strongly Agree	Sometimes	Sometimes	Sometimes	Sometimes	Sometimes	Sometimes	Sometimes	Yes	Yes	Yes	No	Yes	Yes	Yes	No
283	1	35	Nepalese	University	Kuala Lumpur	2016-05-06	Construction	No	No	No	No	No	TRUE	FALSE	FALSE	TRUE	FALSE	TRUE	TRUE	FALSE	TRUE	TRUE	TRUE	5 Strongly Agree	5 Strongly Agree	5 Strongly Agree	5 Strongly Agree	2 Disagree	5 Strongly Agree	Usually	Usually	Usually	Usually	Usually	Usually	Usually	Yes	Yes	Yes	No	Yes	Yes	Yes	No
284	1	35	Nepalese	High school	Kuala Lumpur	2016-11-21	Services	No	No	No	No	No	TRUE	FALSE	FALSE	TRUE	FALSE	TRUE	TRUE	I am not sure	TRUE	TRUE	TRUE	5 Strongly Agree	5 Strongly Agree	5 Strongly Agree	5 Strongly Agree	2 Disagree	5 Strongly Agree	Never	Never	Never	Never	Never	Never	Never	Yes	Yes	Yes	No	Yes	Yes	Yes	Yes
285	1	33	Nepalese	Primary school	Kuala Lumpur	2016-11-21	Services	No	No	No	No	No	TRUE	FALSE	FALSE	TRUE	FALSE	TRUE	FALSE	FALSE	TRUE	TRUE	TRUE	5 Strongly Agree	5 Strongly Agree	5 Strongly Agree	5 Strongly Agree	2 Disagree	5 Strongly Agree	Sometimes	Never	Sometimes	Never	Sometimes	Never	Never	Yes	Yes	Yes	No	Yes	Yes	Yes	No
286	1	32	Nepalese	High school	Hulu Selangor	2016-02-02	Manufacturing	Yes	No	No	No	No	TRUE	FALSE	FALSE	TRUE	FALSE	TRUE	I am not sure	FALSE	TRUE	TRUE	TRUE	5 Strongly Agree	5 Strongly Agree	5 Strongly Agree	5 Strongly Agree	2 Disagree	5 Strongly Agree	Sometimes	Never	Sometimes	Never	Sometimes	Never	Sometimes	Yes	Yes	Yes	No	Yes	Yes	Yes	No
287	1	34	Nepalese	High school	Kuala Lumpur	2014-02-03	Services	No	No	No	No	No	TRUE	FALSE	FALSE	TRUE	FALSE	TRUE	I am not sure	FALSE	TRUE	TRUE	TRUE	5 Strongly Agree	5 Strongly Agree	5 Strongly Agree	5 Strongly Agree	2 Disagree	5 Strongly Agree	Sometimes	Never	Sometimes	Sometimes	Sometimes	Never	Sometimes	Yes	Yes	Yes	Yes	Yes	Yes	Yes	Yes
288	1	35	Nepalese	Primary school	Kuala Lumpur	2016-03-04	Services	No	No	No	No	No	TRUE	FALSE	FALSE	TRUE	FALSE	TRUE	TRUE	TRUE	TRUE	TRUE	TRUE	5 Strongly Agree	5 Strongly Agree	5 Strongly Agree	5 Strongly Agree	2 Disagree	5 Strongly Agree	Sometimes	Never	Sometimes	Sometimes	Sometimes	Sometimes	Never	Yes	Yes	Yes	No	Yes	Yes	Yes	No
289	1	32	Nepalese	High school	Kuala Lumpur	2016-03-31	Services	No	No	No	No	No	TRUE	FALSE	FALSE	TRUE	FALSE	TRUE	TRUE	FALSE	TRUE	TRUE	TRUE	5 Strongly Agree	5 Strongly Agree	5 Strongly Agree	5 Strongly Agree	2 Disagree	5 Strongly Agree	Sometimes	Sometimes	Sometimes	Sometimes	Sometimes	Sometimes	Sometimes	Yes	Yes	Yes	No	Yes	Yes	Yes	No
290	1	34	Nepalese	High school	Kuala Lumpur	2015-12-13	Services	No	No	No	No	No	TRUE	FALSE	FALSE	TRUE	FALSE	TRUE	FALSE	FALSE	TRUE	TRUE	TRUE	5 Strongly Agree	5 Strongly Agree	5 Strongly Agree	5 Strongly Agree	2 Disagree	5 Strongly Agree	Never	Never	Never	Never	Never	Never	Never	Yes	Yes	Yes	Yes	Yes	Yes	Yes	No
291	1	39	Nepalese	High school	Kuala Lumpur	2015-12-22	Services	No	No	No	No	No	TRUE	FALSE	TRUE	TRUE	FALSE	FALSE	TRUE	FALSE	TRUE	TRUE	TRUE	5 Strongly Agree	5 Strongly Agree	5 Strongly Agree	5 Strongly Agree	2 Disagree	5 Strongly Agree	Sometimes	Sometimes	Sometimes	Sometimes	Sometimes	Sometimes	Sometimes	Yes	Yes	Yes	No	Yes	Yes	Yes	No
292	1	40	Nepalese	High school	Kuala Lumpur	2016-03-11	Services	No	No	No	No	No	TRUE	FALSE	FALSE	TRUE	FALSE	TRUE	TRUE	FALSE	TRUE	TRUE	TRUE	5 Strongly Agree	5 Strongly Agree	5 Strongly Agree	5 Strongly Agree	2 Disagree	5 Strongly Agree	Sometimes	Sometimes	Sometimes	Never	Never	Never	Never	Yes	Yes	Yes	No	Yes	Yes	Yes	No
293	1	42	Nepalese	Primary school	Kuala Lumpur	2013-05-04	Manufacturing	Yes	No	No	No	No	TRUE	FALSE	FALSE	TRUE	FALSE	TRUE	TRUE	FALSE	TRUE	TRUE	TRUE	5 Strongly Agree	5 Strongly Agree	5 Strongly Agree	5 Strongly Agree	5 Strongly Agree	5 Strongly Agree	Sometimes	Sometimes	Sometimes	Never	Never	Never	Never	Yes	Yes	Yes	No	Yes	Yes	Yes	No
294	1	41	Nepalese	Primary school	Kuala Lumpur	2011-03-11	Manufacturing	No	No	No	No	No	TRUE	FALSE	FALSE	TRUE	FALSE	TRUE	TRUE	FALSE	TRUE	TRUE	TRUE	5 Strongly Agree	5 Strongly Agree	5 Strongly Agree	5 Strongly Agree	2 Disagree	5 Strongly Agree	Never	Never	Never	Never	Sometimes	Never	Sometimes	Yes	Yes	Yes	No	Yes	Yes	Yes	No
295	1	42	Nepalese	Primary school	Kuala Lumpur	2013-04-06	Services	No	No	No	No	No	TRUE	FALSE	FALSE	TRUE	FALSE	TRUE	TRUE	FALSE	TRUE	TRUE	TRUE	5 Strongly Agree	5 Strongly Agree	5 Strongly Agree	5 Strongly Agree	2 Disagree	5 Strongly Agree	Never	Never	Never	Never	Never	Never	Never	Yes	Yes	Yes	No	Yes	Yes	Yes	No
296	2	26	Nepalese	High school	Kuala Lumpur	2018-04-04	Manufacturing	No	No	No	No	No	TRUE	FALSE	FALSE	TRUE	FALSE	TRUE	TRUE	TRUE	TRUE	TRUE	TRUE	5 Strongly Agree	5 Strongly Agree	5 Strongly Agree	5 Strongly Agree	5 Strongly Agree	5 Strongly Agree	Never	Never	Never	Never	Never	Never	Never	Yes	Yes	Yes	No	Yes	Yes	Yes	No
297	1	35	Nepalese	Primary school	Kuala Lumpur	2015-06-05	Services	No	No	No	No	No	TRUE	FALSE	FALSE	TRUE	FALSE	TRUE	TRUE	TRUE	TRUE	TRUE	TRUE	5 Strongly Agree	5 Strongly Agree	5 Strongly Agree	5 Strongly Agree	2 Disagree	5 Strongly Agree	Sometimes	Sometimes	Sometimes	Sometimes	Sometimes	Sometimes	Never	Yes	Yes	Yes	Yes	Yes	Yes	Yes	No
298	1	28	Nepalese	High school	Kuala Lumpur	2018-04-05	Services	Yes	No	No	No	No	TRUE	FALSE	FALSE	TRUE	FALSE	TRUE	FALSE	FALSE	FALSE	FALSE	TRUE	5 Strongly Agree	5 Strongly Agree	5 Strongly Agree	5 Strongly Agree	2 Disagree	5 Strongly Agree	Usually	Sometimes	Never	Sometimes	Sometimes	Sometimes	Sometimes	Yes	Yes	Yes	No	Yes	Yes	Yes	No
299	1	28	Nepalese	Primary school	Kuala Lumpur	2015-03-11	Services	Yes	No	No	No	No	TRUE	FALSE	FALSE	TRUE	TRUE	FALSE	TRUE	TRUE	TRUE	TRUE	TRUE	5 Strongly Agree	5 Strongly Agree	5 Strongly Agree	5 Strongly Agree	1 Strongly disagree	5 Strongly Agree	Usually	Sometimes	Usually	Never	Never	Never	Never	Yes	Yes	Yes	No	Yes	Yes	Yes	No
300	1	29	Nepalese	Primary school	Klang	2017-06-04	Manufacturing	No	No	No	No	No	TRUE	FALSE	FALSE	TRUE	FALSE	TRUE	FALSE	FALSE	TRUE	TRUE	TRUE	5 Strongly Agree	5 Strongly Agree	5 Strongly Agree	5 Strongly Agree	2 Disagree	5 Strongly Agree	Never	Never	Never	Never	Usually	Never	Never	Yes	Yes	Yes	No	Yes	Yes	Yes	No
301	1	34	Nepalese	Primary school	Kuala Lumpur	2016-02-12	Services	No	No	No	No	No	TRUE	FALSE	TRUE	TRUE	TRUE	FALSE	TRUE	FALSE	TRUE	TRUE	TRUE	5 Strongly Agree	5 Strongly Agree	5 Strongly Agree	5 Strongly Agree	2 Disagree	5 Strongly Agree	Sometimes	Sometimes	Sometimes	Sometimes	Sometimes	Sometimes	Sometimes	Yes	Yes	Yes	No	Yes	Yes	Yes	No
302	1	35	Nepalese	Primary school	Kuala Lumpur	2016-12-11	Services	No	No	No	No	No	TRUE	FALSE	TRUE	FALSE	TRUE	FALSE	FALSE	FALSE	FALSE	FALSE	FALSE	5 Strongly Agree	5 Strongly Agree	5 Strongly Agree	5 Strongly Agree	5 Strongly Agree	5 Strongly Agree	Usually	Usually	Sometimes	Sometimes	Sometimes	Sometimes	Sometimes	Yes	Yes	Yes	Yes	Yes	Yes	Yes	No
303	1	34	Nepalese	High school	Kuala Lumpur	2016-05-06	Services	No	No	No	No	No	TRUE	FALSE	FALSE	TRUE	FALSE	TRUE	TRUE	TRUE	TRUE	TRUE	TRUE	5 Strongly Agree	5 Strongly Agree	5 Strongly Agree	5 Strongly Agree	2 Disagree	5 Strongly Agree	Usually	Usually	Usually	Usually	Usually	Usually	Usually	Yes	Yes	Yes	No	Yes	Yes	Yes	No
304	1	39	Nepalese	Primary school	Kuala Lumpur	2016-05-06	Services	No	No	No	No	No	TRUE	FALSE	TRUE	TRUE	FALSE	FALSE	TRUE	FALSE	TRUE	TRUE	TRUE	5 Strongly Agree	5 Strongly Agree	5 Strongly Agree	5 Strongly Agree	5 Strongly Agree	5 Strongly Agree	Usually	Usually	Usually	Usually	Usually	Usually	Usually	Yes	Yes	Yes	No	Yes	Yes	Yes	No
305	1	27	Nepalese	High school	Kuala Lumpur	2016-05-05	Manufacturing	Yes	No	No	No	No	TRUE	FALSE	FALSE	TRUE	FALSE	FALSE	FALSE	TRUE	TRUE	TRUE	TRUE	5 Strongly Agree	5 Strongly Agree	5 Strongly Agree	5 Strongly Agree	2 Disagree	5 Strongly Agree	Never	Never	Never	Never	Never	Never	Never	Yes	Yes	Yes	No	Yes	Yes	Yes	No
306	1	34	Nepalese	Primary school	Kuala Lumpur	2018-05-05	Services	No	No	No	No	No	TRUE	FALSE	TRUE	TRUE	FALSE	TRUE	TRUE	FALSE	TRUE	TRUE	TRUE	5 Strongly Agree	5 Strongly Agree	5 Strongly Agree	5 Strongly Agree	5 Strongly Agree	5 Strongly Agree	Sometimes	Sometimes	Sometimes	Sometimes	Sometimes	Sometimes	Sometimes	Yes	Yes	Yes	Yes	Yes	Yes	Yes	Yes
307	1	26	Nepalese	Primary school	Kuala Lumpur	2016-12-20	Services	Yes	No	No	No	No	TRUE	FALSE	FALSE	TRUE	FALSE	TRUE	TRUE	FALSE	TRUE	TRUE	TRUE	5 Strongly Agree	5 Strongly Agree	5 Strongly Agree	5 Strongly Agree	2 Disagree	5 Strongly Agree	Never	Never	Never	Never	Never	Never	Never	Yes	Yes	Yes	No	Yes	Yes	Yes	No
308	1	39	Nepalese	Primary school	Kuala Lumpur	2016-02-23	Manufacturing	No	No	No	No	No	TRUE	FALSE	FALSE	TRUE	FALSE	TRUE	TRUE	FALSE	TRUE	TRUE	TRUE	5 Strongly Agree	5 Strongly Agree	5 Strongly Agree	5 Strongly Agree	2 Disagree	5 Strongly Agree	Sometimes	Sometimes	Sometimes	Sometimes	Sometimes	Sometimes	Sometimes	Yes	Yes	Yes	No	Yes	Yes	Yes	No
309	1	34	Nepalese	Primary school	Petaling	2016-02-12	Services	Yes	No	No	No	No	TRUE	FALSE	FALSE	TRUE	FALSE	TRUE	TRUE	FALSE	FALSE	FALSE	TRUE	5 Strongly Agree	5 Strongly Agree	5 Strongly Agree	5 Strongly Agree	2 Disagree	5 Strongly Agree	Usually	Usually	Usually	Usually	Usually	Usually	Usually	Yes	Yes	Yes	No	Yes	Yes	Yes	No
310	1	32	Nepalese	University	Kuala Lumpur	2016-05-06	Manufacturing	Yes	No	No	No	No	TRUE	FALSE	FALSE	TRUE	FALSE	FALSE	FALSE	FALSE	TRUE	TRUE	TRUE	5 Strongly Agree	5 Strongly Agree	5 Strongly Agree	5 Strongly Agree	5 Strongly Agree	5 Strongly Agree	Sometimes	Sometimes	Sometimes	Sometimes	Sometimes	Never	Sometimes	Yes	Yes	Yes	No	Yes	Yes	Yes	No
311	1	40	Nepalese	Primary school	Klang	2012-12-21	Manufacturing	No	No	No	No	No	TRUE	FALSE	FALSE	TRUE	TRUE	FALSE	FALSE	TRUE	TRUE	TRUE	TRUE	5 Strongly Agree	5 Strongly Agree	5 Strongly Agree	5 Strongly Agree	5 Strongly Agree	5 Strongly Agree	Sometimes	Sometimes	Sometimes	Sometimes	Sometimes	Sometimes	Sometimes	Yes	Yes	Yes	No	Yes	Yes	Yes	No
312	1	32	Nepalese	Primary school	Petaling	2014-02-23	Services	No	No	No	No	No	TRUE	TRUE	TRUE	TRUE	FALSE	TRUE	TRUE	FALSE	TRUE	TRUE	TRUE	5 Strongly Agree	5 Strongly Agree	5 Strongly Agree	5 Strongly Agree	2 Disagree	5 Strongly Agree	Sometimes	Sometimes	Sometimes	Sometimes	Sometimes	Sometimes	Sometimes	Yes	Yes	Yes	No	Yes	Yes	Yes	No
