# Supplementary material for: Assessing the basic knowledge and awareness of dengue fever prevention among migrant workers in Klang Valley, Malaysia
Source: PLoS One. 2024 Feb 1;19(2):e0297527. doi: 10.1371/journal.pone.0297527 (PMC10833505; doi:10.1371/journal.pone.0297527)
Supplement: S2 File — (ZIP) [file pone.0297527.s005.zip › Excel Raw Dengue Indonesian.xlsx]

## Sheet: Form Responses 1
DEMOGRAPHY								INFORMASI KESEHATAN					PENGETAHUAN DENGGI											SIKAP DENGGI						PRAKTIK DENGGI							AKSES INFORMASI DENGGI				PEMAHAMAN DENGGI
Bil	Jenis Kelamin	Umur	Warganegara	Tingkat pendidikan	Wilayah tempat tinggal	Sejak kapan anda bekerja di Malaysia?	Sektor pekerjaan saat ini?	Apakah Anda pernah menderita penyakit berikut ini? [COVID-19]	Apakah Anda pernah menderita penyakit berikut ini? [Demam Berdarah Dengue (DBD)]	Apakah Anda pernah menderita penyakit berikut ini? [Tipes]	Apakah Anda pernah menderita penyakit berikut ini? [Kolera]	Apakah Anda pernah menderita penyakit berikut ini? [Keracunan makanan]	Centang (/) pilihan jawaban anda berdasarkan pengetahuan anda saat ini [Penyakit demam berdarah dengue disebabkan oleh nyamuk.]	Centang (/) pilihan jawaban anda berdasarkan pengetahuan anda saat ini [Semua nyamuk yang berada di lingkungan kita membawa virus dengue.]	Centang (/) pilihan jawaban anda berdasarkan pengetahuan anda saat ini [Hanya nyamuk betina yang menghisap darah.]	Centang (/) pilihan jawaban anda berdasarkan pengetahuan anda saat ini [Nyamuk bertelur di air yang menggenang dan kotor.]	Centang (/) pilihan jawaban anda berdasarkan pengetahuan anda saat ini [Nyamuk aktif menggigit pada sore hari.]	Centang (/) pilihan jawaban anda berdasarkan pengetahuan anda saat ini [Demam berdarah dengue dapat menyebar di masyarakat melalui gigitan nyamuk.]	Centang (/) pilihan jawaban anda berdasarkan pengetahuan anda saat ini [Gejala demam berdarah dengue termasuk demam, nyeri sendi dan ruam.]	Centang (/) pilihan jawaban anda berdasarkan pengetahuan anda saat ini [Demam berdarah dengue bisa disembuhkan hanya dengan meminum parasetamol.]	Centang (/) pilihan jawaban anda berdasarkan pengetahuan anda saat ini [Demam berdarah dengue dapat dicegah dengan menghilangkan tempat pembiakan nyamuk.]	Centang (/) pilihan jawaban anda berdasarkan pengetahuan anda saat ini [Mengenakan pakaian dengan warna cerah yang menutupi tubuh merupakan langkah yang dilakukan untuk mencegah gigitan nyamuk.]	Centang (/) pilihan jawaban anda berdasarkan pengetahuan anda saat ini [Gigitan nyamuk dapat dihindari dengan menggunakan lotion anti serangga/ cairan/ semprot dan kelambu]	Centang (/) salah satu sikap dari pilihan 1 (sangat tidak setuju) sampai 5 (sangat setuju). [Demam berdarah dengue sangat berbahaya dan bisa berakibat fatal.]	Centang (/) salah satu sikap dari pilihan 1 (sangat tidak setuju) sampai 5 (sangat setuju). [Saya berisiko tertular penyakit demam berdarah dengue.]	Centang (/) salah satu sikap dari pilihan 1 (sangat tidak setuju) sampai 5 (sangat setuju). [Mengikuti semua protokol pencegahan dapat mencegah diri saya terkena demam berdarah dengue.]	Centang (/) salah satu sikap dari pilihan 1 (sangat tidak setuju) sampai 5 (sangat setuju). [Membasmi tempat perkembangbiakan nyamuk akan mengurangi kemungkinan infeksi demam berdarah dengue.]	Centang (/) salah satu sikap dari pilihan 1 (sangat tidak setuju) sampai 5 (sangat setuju). [Pembasmian tempat perkembangbiakan nyamuk bukan tanggung jawab saya.]	Centang (/) salah satu sikap dari pilihan 1 (sangat tidak setuju) sampai 5 (sangat setuju). [Saya akan berpartisipasi dalam kegiatan masyarakat untuk pengendalian demam berdarah dengue.]	Centang (/) salah satu praktik untuk kegiatan yang tercantum di bawah ini; Sering (selalu), Terkadang (jarang) atau tidak pernah. [Apakah anda pernah membasmi tempat perkembangbiakan nyamuk?]	Centang (/) salah satu praktik untuk kegiatan yang tercantum di bawah ini; Sering (selalu), Terkadang (jarang) atau tidak pernah. [Pernahkah anda melihat jentik-jentik di lingkungan tempat tinggal/ kerja anda?]	Centang (/) salah satu praktik untuk kegiatan yang tercantum di bawah ini; Sering (selalu), Terkadang (jarang) atau tidak pernah. [Apakah anda biasanya menggunakan penyemprot insektisida untuk membunuh nyamuk?]	Centang (/) salah satu praktik untuk kegiatan yang tercantum di bawah ini; Sering (selalu), Terkadang (jarang) atau tidak pernah. [Apakah anda menggunakan krim/ cairan/semprotan anti serangga saat berada di luar ruangan?]	Centang (/) salah satu praktik untuk kegiatan yang tercantum di bawah ini; Sering (selalu), Terkadang (jarang) atau tidak pernah. [Apakah anda mengenakan pakaian tertutup berwarna cerah saat melakukan aktivitas di luar ruangan?]	Centang (/) salah satu praktik untuk kegiatan yang tercantum di bawah ini; Sering (selalu), Terkadang (jarang) atau tidak pernah. [Apakah anda memasang kelambu saat tidur?]	Centang (/) salah satu praktik untuk kegiatan yang tercantum di bawah ini; Sering (selalu), Terkadang (jarang) atau tidak pernah. [Apakah anda pernah mengikuti kegiatan masyarakat untuk pengendalian demam berdarah dengue?]	Centang (/) pilihan jawaban anda berdasarkan akses anda terhadap informasi demam berdarah dengue. Apakah anda mendapatkan informasi tentang demam berdarah dengue dari: [Kedutaan/ Pemerintah Negara Asal]	Centang (/) pilihan jawaban anda berdasarkan akses anda terhadap informasi demam berdarah dengue. Apakah anda mendapatkan informasi tentang demam berdarah dengue dari: [Pembimbing atau staf lain di tempat kerja/ Rekan kerja/ Teman]	Centang (/) pilihan jawaban anda berdasarkan akses anda terhadap informasi demam berdarah dengue. Apakah anda mendapatkan informasi tentang demam berdarah dengue dari: [Sosial Media (Televisi/ Facebook/ dll.)]	Centang (/) pilihan jawaban anda berdasarkan akses anda terhadap informasi demam berdarah dengue. Apakah anda mendapatkan informasi tentang demam berdarah dengue dari: [Poster/ Papan iklan]	Centang (/) pilihan jawaban anda berdasarkan pemahaman anda terhadap informasi demam berdarah dengue. Apakah anda memahami informasi tentang demam berdarah dengue dari: [Kedutaan/ Pemerintah Negara Asal]	Centang (/) pilihan jawaban anda berdasarkan pemahaman anda terhadap informasi demam berdarah dengue. Apakah anda memahami informasi tentang demam berdarah dengue dari: [Pembimbing atau staf lain di tempat kerja/ Rekan kerja/ Teman]	Centang (/) pilihan jawaban anda berdasarkan pemahaman anda terhadap informasi demam berdarah dengue. Apakah anda memahami informasi tentang demam berdarah dengue dari: [Sosial Media (Televisi/ Facebook/ dll.)]	Centang (/) pilihan jawaban anda berdasarkan pemahaman anda terhadap informasi demam berdarah dengue. Apakah anda memahami informasi tentang demam berdarah dengue dari: [Poster/ Papan iklan]
1	Perempuan	37	Indonesia	Sekolah dasar	Kuala Lumpur	2020-06-01	Servis	Tidak	Tidak	Tidak	Tidak	Tidak	Benar	Benar	Benar	Benar	Benar	Benar	Benar	Salah	Benar	Benar	Benar	1 Sangat tidak setuju	1 Sangat tidak setuju	1 Sangat tidak setuju	1 Sangat tidak setuju	2 Tidak setuju	1 Sangat tidak setuju	Sering	Tidak pernah	Sering	Terkadang	Terkadang	Terkadang	Tidak pernah	Iya	Iya	Iya	Iya	Iya	Iya	Iya	Iya
2	Perempuan	26	Indonesia	SMA/ SMP	Kuala Lumpur	2013-02-04	Servis	Tidak	Tidak	Tidak	Tidak	Tidak	Benar	Tidak pasti	Tidak pasti	Benar	Tidak pasti	Benar	Benar	Benar	Benar	Benar	Benar	5 Sangat setuju	4 Setuju	4 Setuju	4 Setuju	4 Setuju	4 Setuju	Terkadang	Terkadang	Terkadang	Terkadang	Terkadang	Terkadang	Terkadang	Tidak	Iya	Iya	Iya	Tidak	Iya	Iya	Iya
3	Perempuan	21	Indonesia	SMA/ SMP	Kuala Lumpur	2017-09-04	Servis	Tidak	Tidak	Tidak	Tidak	Tidak	Benar	Benar	Benar	Salah	Benar	Benar	Benar	Salah	Benar	Benar	Benar	1 Sangat tidak setuju	1 Sangat tidak setuju	2 Tidak setuju	1 Sangat tidak setuju	2 Tidak setuju	1 Sangat tidak setuju	Sering	Sering	Sering	Sering	Sering	Sering	Sering	Iya	Iya	Iya	Tidak	Iya	Iya	Iya	Iya
4	Perempuan	21	Indonesia	SMA/ SMP	Kuala Lumpur	2016-01-08	Servis	Tidak	Tidak	Iya	Iya	Iya	Benar	Benar	Benar	Benar	Salah	Salah	Benar	Salah	Benar	Salah	Benar	1 Sangat tidak setuju	2 Tidak setuju	1 Sangat tidak setuju	2 Tidak setuju	1 Sangat tidak setuju	2 Tidak setuju	Sering	Terkadang	Sering	Sering	Sering	Sering	Sering	Iya	Iya	Iya	Iya	Iya	Iya	Iya	Iya
5	Perempuan	26	Indonesia	SMA/ SMP	Kuala Lumpur	2015-11-25	Servis	Tidak	Tidak	Tidak	Tidak	Tidak	Benar	Benar	Benar	Benar	Benar	Benar	Benar	Benar	Benar	Benar	Benar	4 Setuju	4 Setuju	4 Setuju	4 Setuju	4 Setuju	4 Setuju	Terkadang	Sering	Sering	Sering	Sering	Sering	Sering	Iya	Iya	Iya	Iya	Iya	Iya	Iya	Iya
6	Perempuan	35	Indonesia	SMA/ SMP	Kuala Lumpur	2010-12-01	Servis	Tidak	Tidak	Tidak	Tidak	Tidak	Benar	Benar	Benar	Benar	Benar	Benar	Benar	Benar	Benar	Benar	Benar	3 Netral	3 Netral	3 Netral	3 Netral	3 Netral	3 Netral	Sering	Sering	Sering	Sering	Sering	Sering	Sering	Iya	Iya	Iya	Iya	Iya	Iya	Iya	Iya
7	Perempuan	14	Indonesia	Tidak ada pendidikan formal	Kuala Lumpur	2021-02-02	Pembantu rumah tangga	Tidak	Tidak	Tidak	Tidak	Tidak	Tidak pasti	Tidak pasti	Benar	Benar	Tidak pasti	Tidak pasti	Benar	Tidak pasti	Benar	Tidak pasti	Tidak pasti	4 Setuju	1 Sangat tidak setuju	3 Netral	4 Setuju	1 Sangat tidak setuju	5 Sangat setuju	Terkadang	Terkadang	Sering	Sering	Sering	Sering	Sering	Iya	Iya	Iya	Iya	Iya	Iya	Iya	Iya
8	Perempuan	13	Indonesia	SMA/ SMP	Kuala Lumpur	2012-05-11	Servis	Tidak	Tidak	Tidak	Tidak	Tidak	Benar	Benar	Benar	Salah	Benar	Benar	Salah	Benar	Benar	Salah	Benar	1 Sangat tidak setuju	1 Sangat tidak setuju	2 Tidak setuju	1 Sangat tidak setuju	1 Sangat tidak setuju	1 Sangat tidak setuju	Sering	Sering	Sering	Sering	Sering	Sering	Sering	Iya	Iya	Iya	Iya	Iya	Iya	Iya	Iya
9	Perempuan	17	Indonesia	SMA/ SMP	Kuala Lumpur	2017-06-06	Servis	Tidak	Tidak	Tidak	Tidak	Tidak	Benar	Benar	Benar	Benar	Benar	Benar	Benar	Benar	Benar	Benar	Benar	4 Setuju	4 Setuju	4 Setuju	4 Setuju	4 Setuju	4 Setuju	Sering	Sering	Sering	Sering	Sering	Sering	Sering	Iya	Iya	Iya	Iya	Iya	Iya	Iya	Iya
10	Perempuan	28	Indonesia	SMA/ SMP	Kuala Lumpur	2016-01-14	Servis	Tidak	Tidak	Tidak	Tidak	Tidak	Benar	Benar	Benar	Benar	Benar	Benar	Benar	Benar	Benar	Benar	Benar	3 Netral	3 Netral	3 Netral	3 Netral	3 Netral	3 Netral	Terkadang	Terkadang	Terkadang	Terkadang	Terkadang	Terkadang	Terkadang	Iya	Iya	Iya	Iya	Iya	Iya	Iya	Iya
11	Perempuan	24	Indonesia	SMA/ SMP	Kuala Lumpur	2019-12-28	Servis	Tidak	Tidak	Tidak	Tidak	Tidak	Benar	Benar	Salah	Benar	Tidak pasti	Benar	Benar	Tidak pasti	Benar	Benar	Benar	4 Setuju	1 Sangat tidak setuju	2 Tidak setuju	2 Tidak setuju	2 Tidak setuju	4 Setuju	Tidak pernah	Tidak pernah	Sering	Sering	Sering	Sering	Sering	Iya	Iya	Iya	Iya	Iya	Iya	Iya	Iya
12	Perempuan	43	Bukan warganegara	Sekolah dasar	Kuala Lumpur	2007-07-19	Servis	Tidak	Tidak	Tidak	Tidak	Tidak	Benar	Salah	Salah	Benar	Benar	Benar	Benar	Salah	Benar	Benar	Benar	5 Sangat setuju	4 Setuju	5 Sangat setuju	5 Sangat setuju	1 Sangat tidak setuju	5 Sangat setuju	Sering	Tidak pernah	Sering	Sering	Sering	Terkadang	Tidak pernah	Iya	Iya	Iya	Iya	Iya	Iya	Iya	Iya
13	Perempuan	25 TAHuN	Indonesia	SMA/ SMP	Kuala Lumpur	2021-05-21	Servis	Tidak	Tidak	Tidak	Tidak	Tidak	Benar	Benar	Tidak pasti	Benar	Salah	Benar	Benar	Salah	Benar	Salah	Benar	4 Setuju	1 Sangat tidak setuju	1 Sangat tidak setuju	4 Setuju	4 Setuju	4 Setuju	Sering	Sering	Sering	Sering	Sering	Terkadang	Terkadang	Tidak	Tidak	Iya	Tidak	Tidak	Tidak	Iya	Tidak
14	Perempuan	24	Indonesia	SMA/ SMP	Kuala Lumpur	2021-07-06	Pembantu rumah tangga	Tidak	Tidak	Tidak	Tidak	Tidak	Benar	Tidak pasti	Tidak pasti	Tidak pasti	Tidak pasti	Tidak pasti	Tidak pasti	Tidak pasti	Tidak pasti	Tidak pasti	Tidak pasti	1 Sangat tidak setuju	1 Sangat tidak setuju	1 Sangat tidak setuju	1 Sangat tidak setuju	1 Sangat tidak setuju	1 Sangat tidak setuju	Sering	Sering	Sering	Sering	Sering	Terkadang	Sering	Tidak	Tidak	Tidak	Tidak	Tidak	Tidak	Tidak	Tidak
15	Perempuan	39	Indonesia	SMA/ SMP	Kuala Lumpur	2018-07-06	Servis	Tidak	Tidak	Tidak	Tidak	Tidak	Benar	Benar	Benar	Benar	Benar	Benar	Benar	Benar	Benar	Benar	Benar	5 Sangat setuju	3 Netral	5 Sangat setuju	5 Sangat setuju	4 Setuju	4 Setuju	Sering	Sering	Sering	Sering	Sering	Sering	Sering	Iya	Iya	Iya	Iya	Iya	Iya	Iya	Iya
16	Perempuan	40	Indonesia	Sekolah dasar	Kuala Lumpur	2010-06-03	Servis	Tidak	Tidak	Tidak	Tidak	Tidak	Benar	Benar	Benar	Benar	Benar	Benar	Benar	Benar	Benar	Benar	Benar	3 Netral	3 Netral	3 Netral	3 Netral	3 Netral	3 Netral	Tidak pernah	Tidak pernah	Tidak pernah	Tidak pernah	Tidak pernah	Terkadang	Tidak pernah	Tidak	Iya	Iya	Iya	Tidak	Iya	Iya	Iya
17	Perempuan	33	Indonesia	Tidak ada pendidikan formal	Kuala Lumpur	2021-07-06	Pembantu rumah tangga	Tidak	Tidak	Tidak	Tidak	Tidak	Benar	Tidak pasti	Salah	Benar	Salah	Benar	Benar	Salah	Benar	Benar	Benar	5 Sangat setuju	3 Netral	5 Sangat setuju	5 Sangat setuju	2 Tidak setuju	4 Setuju	Terkadang	Tidak pernah	Sering	Sering	Sering	Sering	Terkadang	Iya	Iya	Iya	Iya	Iya	Iya	Iya	Iya
18	Lelaki	23	Indonesia	SMA/ SMP	Kuala Lumpur	2018-12-01	Servis	Tidak	Tidak	Tidak	Tidak	Tidak	Benar	Salah	Tidak pasti	Tidak pasti	Salah	Benar	Tidak pasti	Benar	Tidak pasti	Salah	Salah	1 Sangat tidak setuju	2 Tidak setuju	3 Netral	1 Sangat tidak setuju	2 Tidak setuju	3 Netral	Sering	Sering	Terkadang	Sering	Terkadang	Sering	Sering	Iya	Iya	Iya	Tidak	Tidak	Tidak	Tidak	Iya
19	Perempuan	15	Indonesia	SMA/ SMP	Kuala Lumpur	2016-11-17	Servis	Tidak	Tidak	Tidak	Tidak	Tidak	Benar	Benar	Benar	Benar	Benar	Benar	Benar	Benar	Benar	Benar	Benar	3 Netral	3 Netral	3 Netral	3 Netral	3 Netral	3 Netral	Terkadang	Terkadang	Terkadang	Terkadang	Terkadang	Terkadang	Terkadang	Tidak	Iya	Iya	Iya	Tidak	Iya	Iya	Iya
20	Perempuan	40 thn	Indonesia	SMA/ SMP	Kuala Lumpur	2017-08-09	Pembantu rumah tangga	Tidak	Tidak	Tidak	Tidak	Tidak	Benar	Benar	Benar	Benar	Benar	Benar	Benar	Benar	Benar	Benar	Benar	5 Sangat setuju	2 Tidak setuju	3 Netral	4 Setuju	4 Setuju	4 Setuju	Sering	Sering	Sering	Sering	Sering	Sering	Sering	Iya	Iya	Iya	Iya	Iya	Iya	Iya	Iya
21	Lelaki	20	Indonesia	SMA/ SMP	Kuala Lumpur	2018-07-01	Servis	Tidak	Tidak	Tidak	Tidak	Tidak	Benar	Tidak pasti	Benar	Tidak pasti	Benar	Tidak pasti	Benar	Tidak pasti	Tidak pasti	Tidak pasti	Tidak pasti	3 Netral	3 Netral	3 Netral	3 Netral	3 Netral	3 Netral	Terkadang	Sering	Sering	Terkadang	Sering	Terkadang	Terkadang	Iya	Tidak	Iya	Tidak	Iya	Tidak	Iya	Tidak
22	Lelaki	21	Indonesia	SMA/ SMP	Kuala Lumpur	2019-04-16	Servis	Iya	Tidak	Iya	Tidak	Iya	Tidak pasti	Tidak pasti	Tidak pasti	Tidak pasti	Tidak pasti	Tidak pasti	Tidak pasti	Tidak pasti	Tidak pasti	Tidak pasti	Tidak pasti	2 Tidak setuju	2 Tidak setuju	2 Tidak setuju	2 Tidak setuju	2 Tidak setuju	2 Tidak setuju	Sering	Sering	Sering	Sering	Sering	Sering	Sering	Tidak	Tidak	Tidak	Tidak	Tidak	Tidak	Tidak	Tidak
23	Perempuan	33	Indonesia	Tidak ada pendidikan formal	Kuala Lumpur	2021-07-06	Pembantu rumah tangga	Tidak	Tidak	Tidak	Tidak	Tidak	Benar	Tidak pasti	Salah	Benar	Salah	Benar	Benar	Salah	Benar	Benar	Benar	5 Sangat setuju	3 Netral	4 Setuju	4 Setuju	3 Netral	3 Netral	Terkadang	Tidak pernah	Terkadang	Sering	Sering	Sering	Terkadang	Iya	Iya	Iya	Iya	Iya	Iya	Iya	Iya
24	Lelaki	23	Indonesia	SMA/ SMP	Kuala Lumpur	2019-07-10	Servis	Tidak	Tidak	Tidak	Tidak	Tidak	Benar	Benar	Benar	Benar	Benar	Benar	Benar	Benar	Benar	Benar	Benar	1 Sangat tidak setuju	1 Sangat tidak setuju	1 Sangat tidak setuju	1 Sangat tidak setuju	1 Sangat tidak setuju	1 Sangat tidak setuju	Sering	Sering	Sering	Sering	Sering	Sering	Sering	Iya	Iya	Iya	Iya	Iya	Iya	Iya	Iya
25	Perempuan	40 thn	Indonesia	SMA/ SMP	Kuala Lumpur	2019-08-09	Pembantu rumah tangga	Tidak	Tidak	Tidak	Tidak	Tidak	Benar	Benar	Benar	Benar	Benar	Benar	Benar	Benar	Benar	Benar	Benar	4 Setuju	4 Setuju	4 Setuju	4 Setuju	4 Setuju	4 Setuju	Sering	Sering	Sering	Sering	Sering	Sering	Sering	Iya	Iya	Iya	Iya	Iya	Iya	Iya	Iya
26	Perempuan	25	Indonesia	SMA/ SMP	Kuala Lumpur	2017-05-17	Servis	Tidak	Tidak	Tidak	Tidak	Tidak	Benar	Benar	Benar	Benar	Benar	Benar	Benar	Benar	Salah	Benar	Benar	1 Sangat tidak setuju	1 Sangat tidak setuju	1 Sangat tidak setuju	2 Tidak setuju	1 Sangat tidak setuju	2 Tidak setuju	Sering	Sering	Sering	Sering	Sering	Sering	Sering	Iya	Iya	Iya	Iya	Iya	Iya	Iya	Iya
27	Lelaki	19	Indonesia	SMA/ SMP	Kuala Lumpur	2019-07-17	Servis	Tidak	Tidak	Tidak	Tidak	Tidak	Tidak pasti	Tidak pasti	Tidak pasti	Tidak pasti	Tidak pasti	Tidak pasti	Tidak pasti	Tidak pasti	Tidak pasti	Tidak pasti	Tidak pasti	3 Netral	3 Netral	3 Netral	3 Netral	3 Netral	3 Netral	Tidak pernah	Tidak pernah	Tidak pernah	Tidak pernah	Tidak pernah	Tidak pernah	Tidak pernah	Tidak	Tidak	Tidak	Tidak	Tidak	Tidak	Tidak	Tidak
28	Perempuan	22	Indonesia	SMA/ SMP	Kuala Lumpur	2017-04-20	Servis	Tidak	Tidak	Tidak	Tidak	Tidak	Benar	Benar	Salah	Salah	Salah	Benar	Benar	Salah	Salah	Benar	Benar	4 Setuju	2 Tidak setuju	2 Tidak setuju	2 Tidak setuju	1 Sangat tidak setuju	1 Sangat tidak setuju	Terkadang	Terkadang	Sering	Sering	Sering	Sering	Terkadang	Tidak	Iya	Iya	Iya	Tidak	Iya	Iya	Iya
29	Perempuan	30	Indonesia	Sekolah dasar	Kuala Lumpur	2021-07-06	Servis	Tidak	Tidak	Tidak	Tidak	Tidak	Benar	Benar	Benar	Benar	Benar	Benar	Benar	Benar	Benar	Benar	Benar	1 Sangat tidak setuju	1 Sangat tidak setuju	1 Sangat tidak setuju	1 Sangat tidak setuju	1 Sangat tidak setuju	1 Sangat tidak setuju	Sering	Sering	Sering	Sering	Sering	Sering	Sering	Iya	Iya	Iya	Iya	Iya	Iya	Iya	Iya
30	Perempuan	54	Indonesia	Sekolah dasar	Kuala Lumpur	2020-07-16	Servis	Tidak	Tidak	Tidak	Tidak	Tidak	Benar	Benar	Benar	Benar	Benar	Benar	Benar	Benar	Benar	Benar	Benar	3 Netral	3 Netral	3 Netral	3 Netral	3 Netral	3 Netral	Terkadang	Terkadang	Terkadang	Terkadang	Terkadang	Terkadang	Terkadang	Tidak	Iya	Iya	Iya	Tidak	Iya	Iya	Iya
31	Perempuan	40	Indonesia	Sekolah dasar	Kuala Lumpur	2017-03-03	Servis	Tidak	Tidak	Tidak	Tidak	Tidak	Benar	Benar	Tidak pasti	Benar	Tidak pasti	Benar	Benar	Tidak pasti	Benar	Benar	Benar	4 Setuju	2 Tidak setuju	2 Tidak setuju	2 Tidak setuju	2 Tidak setuju	5 Sangat setuju	Terkadang	Terkadang	Sering	Sering	Sering	Sering	Sering	Iya	Iya	Iya	Iya	Iya	Iya	Iya	Iya
32	Perempuan	24 tahun	Indonesia	SMA/ SMP	Kuala Lumpur	2018-01-12	Servis	Tidak	Tidak	Tidak	Tidak	Tidak	Benar	Salah	Salah	Salah	Salah	Benar	Benar	Benar	Salah	Salah	Benar	1 Sangat tidak setuju	2 Tidak setuju	2 Tidak setuju	2 Tidak setuju	2 Tidak setuju	1 Sangat tidak setuju	Sering	Sering	Terkadang	Terkadang	Terkadang	Terkadang	Terkadang	Iya	Iya	Iya	Iya	Iya	Iya	Tidak	Iya
33	Perempuan	21	Indonesia	SMA/ SMP	Kuala Lumpur	2019-09-12	Konstruksi	Tidak	Tidak	Tidak	Tidak	Tidak	Tidak pasti	Tidak pasti	Tidak pasti	Tidak pasti	Tidak pasti	Tidak pasti	Tidak pasti	Tidak pasti	Tidak pasti	Tidak pasti	Tidak pasti	2 Tidak setuju	2 Tidak setuju	2 Tidak setuju	2 Tidak setuju	2 Tidak setuju	2 Tidak setuju	Sering	Sering	Sering	Sering	Sering	Sering	Sering	Iya	Tidak	Iya	Tidak	Iya	Tidak	Iya	Tidak
34	Perempuan	57	Bukan warga negara	Tidak ada pendidikan formal	Kuala Lumpur	1985-05-10	Servis	Iya	Iya	Iya	Iya	Iya	Benar	Salah	Salah	Benar	Benar	Benar	Benar	Salah	Benar	Benar	Benar	5 Sangat setuju	4 Setuju	5 Sangat setuju	5 Sangat setuju	1 Sangat tidak setuju	5 Sangat setuju	Sering	Tidak pernah	Sering	Sering	Sering	Terkadang	Terkadang	Iya	Iya	Iya	Iya	Iya	Iya	Iya	Iya
35	Lelaki	21	Indonesia	SMA/ SMP	Kuala Lumpur	2018-10-09	Servis	Tidak	Tidak	Tidak	Tidak	Tidak	Tidak pasti	Tidak pasti	Tidak pasti	Tidak pasti	Tidak pasti	Tidak pasti	Tidak pasti	Tidak pasti	Tidak pasti	Tidak pasti	Tidak pasti	3 Netral	3 Netral	3 Netral	3 Netral	3 Netral	3 Netral	Terkadang	Terkadang	Terkadang	Terkadang	Terkadang	Terkadang	Terkadang	Iya	Tidak	Tidak	Tidak	Tidak	Tidak	Tidak	Tidak
36	Perempuan	24	Indonesia	Sekolah dasar	Kuala Lumpur	2013-09-03	Servis	Tidak	Tidak	Tidak	Tidak	Tidak	Benar	Tidak pasti	Tidak pasti	Tidak pasti	Tidak pasti	Benar	Benar	Tidak pasti	Benar	Salah	Tidak pasti	4 Setuju	2 Tidak setuju	4 Setuju	4 Setuju	2 Tidak setuju	4 Setuju	Tidak pernah	Tidak pernah	Sering	Tidak pernah	Tidak pernah	Tidak pernah	Sering	Iya	Iya	Iya	Iya	Iya	Iya	Iya	Iya
37	Perempuan	30	Indonesia	Sekolah dasar	Kuala Lumpur	2017-05-24	Servis	Tidak	Tidak	Tidak	Tidak	Tidak	Benar	Benar	Tidak pasti	Benar	Tidak pasti	Benar	Benar	Tidak pasti	Benar	Benar	Benar	5 Sangat setuju	3 Netral	5 Sangat setuju	5 Sangat setuju	5 Sangat setuju	5 Sangat setuju	Sering	Tidak pernah	Sering	Sering	Sering	Sering	Sering	Iya	Iya	Iya	Iya	Iya	Iya	Iya	Iya
38	Perempuan	40	Indonesia	Tidak ada pendidikan formal	Kuala Lumpur	2019-11-22	Servis	Tidak	Tidak	Tidak	Tidak	Tidak	Tidak pasti	Tidak pasti	Tidak pasti	Tidak pasti	Tidak pasti	Tidak pasti	Tidak pasti	Tidak pasti	Tidak pasti	Tidak pasti	Tidak pasti	1 Sangat tidak setuju	1 Sangat tidak setuju	1 Sangat tidak setuju	1 Sangat tidak setuju	1 Sangat tidak setuju	1 Sangat tidak setuju	Sering	Sering	Sering	Sering	Sering	Sering	Sering	Iya	Iya	Iya	Iya	Iya	Iya	Iya	Iya
39	Perempuan	38	Indonesia	Sekolah dasar	Kuala Lumpur	2017-05-07	Servis	Tidak	Tidak	Tidak	Tidak	Tidak	Benar	Salah	Benar	Salah	Benar	Benar	Benar	Salah	Benar	Benar	Benar	4 Setuju	4 Setuju	4 Setuju	5 Sangat setuju	1 Sangat tidak setuju	4 Setuju	Sering	Terkadang	Sering	Terkadang	Terkadang	Terkadang	Sering	Iya	Iya	Iya	Iya	Iya	Iya	Iya	Iya
40	Perempuan	42	Indonesia	SMA/ SMP	Kuala Lumpur	2015-07-19	Servis	Tidak	Tidak	Tidak	Tidak	Tidak	Benar	Benar	Tidak pasti	Benar	Tidak pasti	Benar	Benar	Tidak pasti	Benar	Benar	Benar	1 Sangat tidak setuju	2 Tidak setuju	1 Sangat tidak setuju	1 Sangat tidak setuju	2 Tidak setuju	2 Tidak setuju	Sering	Sering	Sering	Sering	Sering	Sering	Sering	Iya	Iya	Iya	Iya	Iya	Iya	Iya	Iya
41	Perempuan	38	Indonesia	Sekolah dasar	Kuala Lumpur	2019-08-10	Servis	Tidak	Tidak	Tidak	Tidak	Tidak	Benar	Benar	Tidak pasti	Benar	Benar	Benar	Benar	Tidak pasti	Benar	Benar	Benar	4 Setuju	3 Netral	4 Setuju	4 Setuju	2 Tidak setuju	4 Setuju	Sering	Tidak pernah	Sering	Sering	Sering	Sering	Sering	Iya	Iya	Iya	Iya	Iya	Iya	Iya	Iya
42	Perempuan	25	Indonesia	Sekolah dasar	Kuala Lumpur	2021-07-25	Pembantu rumah tangga	Tidak	Tidak	Tidak	Tidak	Tidak	Benar	Benar	Benar	Benar	Benar	Benar	Benar	Benar	Benar	Benar	Benar	1 Sangat tidak setuju	1 Sangat tidak setuju	1 Sangat tidak setuju	1 Sangat tidak setuju	1 Sangat tidak setuju	1 Sangat tidak setuju	Sering	Sering	Sering	Sering	Sering	Sering	Sering	Iya	Iya	Iya	Iya	Iya	Iya	Iya	Iya
43	Perempuan	43	Indonesia	Sekolah dasar	Kuala Lumpur	2019-05-10	Servis	Tidak	Tidak	Tidak	Tidak	Tidak	Benar	Benar	Tidak pasti	Benar	Tidak pasti	Benar	Benar	Tidak pasti	Benar	Benar	Benar	4 Setuju	2 Tidak setuju	4 Setuju	4 Setuju	3 Netral	5 Sangat setuju	Sering	Tidak pernah	Sering	Sering	Sering	Sering	Sering	Iya	Iya	Iya	Iya	Iya	Iya	Iya	Iya
44	Perempuan	25	Indonesia	SMA/ SMP	Kuala Lumpur	2019-11-05	Servis	Tidak	Tidak	Tidak	Tidak	Tidak	Benar	Benar	Benar	Benar	Benar	Benar	Benar	Benar	Benar	Benar	Benar	5 Sangat setuju	4 Setuju	4 Setuju	4 Setuju	4 Setuju	4 Setuju	Terkadang	Terkadang	Sering	Sering	Sering	Sering	Sering	Iya	Iya	Iya	Iya	Iya	Iya	Iya	Iya
45	Lelaki	29	Indonesia	Universitas	Kuala Lumpur	2016-07-07	Perkebunan	Tidak	Tidak	Tidak	Tidak	Tidak	Benar	Benar	Tidak pasti	Benar	Tidak pasti	Benar	Benar	Salah	Benar	Tidak pasti	Benar	4 Setuju	2 Tidak setuju	4 Setuju	4 Setuju	3 Netral	4 Setuju	Sering	Tidak pernah	Sering	Sering	Sering	Tidak pernah	Tidak pernah	Tidak	Tidak	Iya	Tidak	Tidak	Tidak	Iya	Tidak
46	Lelaki	25	Indonesia	Tidak ada pendidikan formal	Kuala Lumpur	2017-12-05	Konstruksi	Tidak	Tidak	Tidak	Tidak	Tidak	Benar	Tidak pasti	Tidak pasti	Benar	Benar	Benar	Tidak pasti	Tidak pasti	Benar	Benar	Benar	5 Sangat setuju	1 Sangat tidak setuju	5 Sangat setuju	5 Sangat setuju	3 Netral	5 Sangat setuju	Sering	Tidak pernah	Sering	Sering	Sering	Terkadang	Sering	Iya	Iya	Iya	Iya	Iya	Iya	Iya	Iya
47	Perempuan	17	Bukan	SMA/ SMP	Kuala Lumpur	2018-04-14	Servis	Tidak	Tidak	Tidak	Tidak	Tidak	Tidak pasti	Tidak pasti	Tidak pasti	Benar	Tidak pasti	Benar	Tidak pasti	Benar	Tidak pasti	Benar	Benar	3 Netral	1 Sangat tidak setuju	3 Netral	1 Sangat tidak setuju	3 Netral	1 Sangat tidak setuju	Tidak pernah	Sering	Tidak pernah	Sering	Tidak pernah	Sering	Tidak pernah	Tidak	Iya	Tidak	Iya	Tidak	Iya	Tidak	Iya
48	Perempuan	34	Indonesia	Sekolah dasar	Hulu Selangor	2021-07-14	Servis	Tidak	Tidak	Tidak	Tidak	Tidak	Tidak pasti	Tidak pasti	Benar	Tidak pasti	Benar	Tidak pasti	Benar	Tidak pasti	Benar	Tidak pasti	Benar	5 Sangat setuju	5 Sangat setuju	5 Sangat setuju	5 Sangat setuju	5 Sangat setuju	5 Sangat setuju	Terkadang	Sering	Terkadang	Sering	Terkadang	Sering	Sering	Tidak	Iya	Tidak	Iya	Tidak	Tidak	Iya	Iya
49	Perempuan	23	Indonesia	SMA/ SMP	Kuala Lumpur	2019-07-15	Pembantu rumah tangga	Tidak	Tidak	Tidak	Tidak	Tidak	Benar	Tidak pasti	Tidak pasti	Tidak pasti	Tidak pasti	Benar	Benar	Tidak pasti	Tidak pasti	Tidak pasti	Tidak pasti	3 Netral	3 Netral	3 Netral	4 Setuju	3 Netral	4 Setuju	Terkadang	Terkadang	Terkadang	Terkadang	Terkadang	Terkadang	Terkadang	Iya	Iya	Iya	Tidak	Iya	Iya	Iya	Iya
50	Perempuan	32	Indonesia	Sekolah dasar	Kuala Lumpur	2019-07-14	Pembantu rumah tangga	Tidak	Tidak	Tidak	Tidak	Tidak	Benar	Tidak pasti	Tidak pasti	Tidak pasti	Tidak pasti	Benar	Benar	Tidak pasti	Tidak pasti	Tidak pasti	Tidak pasti	3 Netral	3 Netral	3 Netral	3 Netral	3 Netral	3 Netral	Terkadang	Terkadang	Terkadang	Terkadang	Terkadang	Terkadang	Terkadang	Iya	Iya	Iya	Iya	Iya	Iya	Iya	Iya
51	Perempuan	43	Bukan warganegara	Sekolah dasar	Kuala Lumpur	2077-07-19	Servis	Tidak	Tidak	Tidak	Tidak	Iya	Benar	Salah	Tidak pasti	Benar	Benar	Benar	Benar	Salah	Benar	Benar	Benar	5 Sangat setuju	5 Sangat setuju	5 Sangat setuju	5 Sangat setuju	1 Sangat tidak setuju	5 Sangat setuju	Sering	Terkadang	Sering	Sering	Sering	Terkadang	Sering	Iya	Iya	Iya	Iya	Iya	Iya	Iya	Iya
52	Perempuan	20	Indonesia	SMA/ SMP	Kuala Lumpur	2019-03-01	Servis	Tidak	Tidak	Tidak	Tidak	Tidak	Benar	Benar	Tidak pasti	Benar	Tidak pasti	Benar	Salah	Salah	Benar	Tidak pasti	Benar	1 Sangat tidak setuju	3 Netral	1 Sangat tidak setuju	2 Tidak setuju	1 Sangat tidak setuju	1 Sangat tidak setuju	Sering	Sering	Sering	Sering	Terkadang	Sering	Sering	Iya	Iya	Iya	Tidak	Iya	Iya	Iya	Tidak
53	Perempuan	24	Indonesia	SMA/ SMP	Kuala Lumpur	2018-01-12	Servis	Tidak	Tidak	Tidak	Tidak	Tidak	Benar	Benar	Benar	Benar	Benar	Benar	Benar	Benar	Benar	Benar	Benar	4 Setuju	4 Setuju	4 Setuju	4 Setuju	4 Setuju	4 Setuju	Terkadang	Terkadang	Terkadang	Terkadang	Terkadang	Terkadang	Terkadang	Iya	Iya	Iya	Iya	Iya	Iya	Iya	Iya
54	Perempuan	23	Indonesia	SMA/ SMP	Kuala Lumpur	2020-03-25	Servis	Tidak	Tidak	Tidak	Tidak	Tidak	Benar	Tidak pasti	Salah	Salah	Salah	Salah	Salah	Tidak pasti	Tidak pasti	Tidak pasti	Tidak pasti	1 Sangat tidak setuju	1 Sangat tidak setuju	1 Sangat tidak setuju	1 Sangat tidak setuju	1 Sangat tidak setuju	1 Sangat tidak setuju	Terkadang	Terkadang	Terkadang	Terkadang	Terkadang	Terkadang	Terkadang	Iya	Iya	Iya	Iya	Iya	Iya	Iya	Iya
55	Perempuan	23	Indonesia	SMA/ SMP	Kuala Lumpur	2019-03-25	Servis	Tidak	Tidak	Tidak	Tidak	Tidak	Benar	Benar	Benar	Benar	Benar	Benar	Benar	Benar	Benar	Benar	Benar	4 Setuju	4 Setuju	5 Sangat setuju	4 Setuju	4 Setuju	4 Setuju	Tidak pernah	Tidak pernah	Tidak pernah	Tidak pernah	Tidak pernah	Tidak pernah	Tidak pernah	Iya	Iya	Iya	Iya	Iya	Iya	Iya	Iya
56	Perempuan	34	Indonesia	Sekolah dasar	Kuala Selangor	2021-07-14	Servis	Tidak	Tidak	Tidak	Tidak	Tidak	Tidak pasti	Benar	Tidak pasti	Benar	Tidak pasti	Benar	Tidak pasti	Benar	Tidak pasti	Benar	Tidak pasti	5 Sangat setuju	5 Sangat setuju	5 Sangat setuju	5 Sangat setuju	5 Sangat setuju	5 Sangat setuju	Tidak pernah	Tidak pernah	Tidak pernah	Tidak pernah	Tidak pernah	Tidak pernah	Tidak pernah	Tidak	Tidak	Tidak	Tidak	Tidak	Tidak	Tidak	Tidak
57	Lelaki	24	Indonesia	SMA/ SMP	Kuala Lumpur	2019-11-21	Servis	Tidak	Tidak	Tidak	Tidak	Tidak	Benar	Benar	Benar	Benar	Benar	Benar	Benar	Benar	Benar	Salah	Salah	2 Tidak setuju	2 Tidak setuju	2 Tidak setuju	2 Tidak setuju	1 Sangat tidak setuju	1 Sangat tidak setuju	Terkadang	Sering	Sering	Sering	Sering	Sering	Sering	Iya	Iya	Iya	Iya	Iya	Iya	Iya	Iya
58	Lelaki	24	Indonesia	SMA/ SMP	Kuala Lumpur	2018-06-05	Servis	Tidak	Tidak	Tidak	Tidak	Tidak	Benar	Benar	Benar	Benar	Benar	Benar	Benar	Benar	Benar	Benar	Benar	1 Sangat tidak setuju	1 Sangat tidak setuju	1 Sangat tidak setuju	1 Sangat tidak setuju	1 Sangat tidak setuju	1 Sangat tidak setuju	Sering	Sering	Sering	Sering	Sering	Sering	Sering	Iya	Iya	Iya	Iya	Iya	Iya	Iya	Iya
59	Lelaki	36	Indonesia	Sekolah dasar	Kuala Lumpur	2020-03-01	Servis	Tidak	Tidak	Tidak	Tidak	Tidak	Benar	Benar	Benar	Benar	Benar	Benar	Benar	Benar	Benar	Benar	Benar	3 Netral	3 Netral	3 Netral	3 Netral	3 Netral	3 Netral	Sering	Sering	Sering	Sering	Sering	Sering	Sering	Iya	Iya	Iya	Iya	Iya	Iya	Iya	Iya
60	Lelaki	21	Indonesia	SMA/ SMP	Kuala Lumpur	2020-09-23	Servis	Tidak	Tidak	Tidak	Tidak	Tidak	Salah	Benar	Salah	Salah	Salah	Salah	Benar	Salah	Benar	Salah	Benar	1 Sangat tidak setuju	2 Tidak setuju	1 Sangat tidak setuju	2 Tidak setuju	1 Sangat tidak setuju	2 Tidak setuju	Sering	Terkadang	Terkadang	Terkadang	Terkadang	Terkadang	Terkadang	Iya	Iya	Iya	Iya	Iya	Iya	Iya	Iya
61	Lelaki	24	Indonesia	SMA/ SMP	Kuala Lumpur	2016-11-09	Servis	Tidak	Tidak	Tidak	Tidak	Tidak	Benar	Benar	Benar	Benar	Benar	Benar	Benar	Benar	Benar	Benar	Benar	1 Sangat tidak setuju	1 Sangat tidak setuju	1 Sangat tidak setuju	1 Sangat tidak setuju	1 Sangat tidak setuju	1 Sangat tidak setuju	Sering	Sering	Sering	Sering	Sering	Sering	Sering	Iya	Iya	Iya	Iya	Iya	Iya	Iya	Iya
62	Perempuan	21	Indonesia	SMA/ SMP	Kuala Lumpur	2019-07-15	Servis	Tidak	Tidak	Tidak	Tidak	Tidak	Benar	Benar	Benar	Benar	Benar	Benar	Benar	Benar	Benar	Benar	Benar	1 Sangat tidak setuju	1 Sangat tidak setuju	1 Sangat tidak setuju	1 Sangat tidak setuju	1 Sangat tidak setuju	1 Sangat tidak setuju	Sering	Sering	Sering	Sering	Sering	Sering	Sering	Iya	Iya	Iya	Iya	Iya	Iya	Iya	Iya
63	Lelaki	26	Indonesia	Sekolah dasar	Kuala Lumpur	1995-07-15	Servis	Tidak	Tidak	Tidak	Tidak	Tidak	Benar	Benar	Benar	Benar	Benar	Benar	Benar	Benar	Benar	Benar	Benar	1 Sangat tidak setuju	1 Sangat tidak setuju	1 Sangat tidak setuju	1 Sangat tidak setuju	1 Sangat tidak setuju	1 Sangat tidak setuju	Sering	Sering	Sering	Sering	Sering	Sering	Sering	Iya	Iya	Iya	Iya	Iya	Iya	Iya	Iya
64	Lelaki	29	Indonesia	SMA/ SMP	Kuala Lumpur	2019-01-01	Konstruksi	Tidak	Tidak	Tidak	Tidak	Tidak	Benar	Benar	Benar	Benar	Benar	Benar	Benar	Benar	Benar	Benar	Benar	4 Setuju	4 Setuju	4 Setuju	4 Setuju	4 Setuju	4 Setuju	Sering	Sering	Sering	Sering	Sering	Sering	Sering	Iya	Iya	Iya	Iya	Iya	Iya	Iya	Iya
65	Perempuan	24	indonesia	SMA/ SMP	Kuala Lumpur	2019-07-15	Servis	Tidak	Tidak	Tidak	Tidak	Tidak	Benar	Benar	Benar	Benar	Benar	Benar	Benar	Benar	Benar	Benar	Benar	1 Sangat tidak setuju	1 Sangat tidak setuju	1 Sangat tidak setuju	1 Sangat tidak setuju	1 Sangat tidak setuju	1 Sangat tidak setuju	Sering	Sering	Sering	Sering	Sering	Sering	Sering	Iya	Iya	Iya	Iya	Iya	Iya	Iya	Iya
66	Lelaki	23	Indonesia	SMA/ SMP	Kuala Lumpur	2014-07-15	Servis	Tidak	Tidak	Tidak	Tidak	Tidak	Benar	Benar	Benar	Benar	Benar	Benar	Benar	Benar	Benar	Benar	Benar	1 Sangat tidak setuju	1 Sangat tidak setuju	1 Sangat tidak setuju	1 Sangat tidak setuju	1 Sangat tidak setuju	1 Sangat tidak setuju	Sering	Sering	Sering	Sering	Sering	Sering	Sering	Iya	Iya	Iya	Iya	Iya	Iya	Iya	Iya
67	Perempuan	25	Indonesia	SMA/ SMP	Kuala Lumpur	2018-09-04	Servis	Tidak	Tidak	Tidak	Tidak	Tidak	Benar	Benar	Benar	Benar	Benar	Benar	Benar	Benar	Benar	Benar	Benar	1 Sangat tidak setuju	1 Sangat tidak setuju	1 Sangat tidak setuju	1 Sangat tidak setuju	1 Sangat tidak setuju	1 Sangat tidak setuju	Sering	Sering	Sering	Sering	Sering	Sering	Sering	Iya	Iya	Iya	Iya	Iya	Iya	Iya	Iya
68	Perempuan	35	Indonesia	SMA/ SMP	Kuala Lumpur	2019-11-15	Servis	Tidak	Tidak	Tidak	Tidak	Tidak	Benar	Benar	Benar	Benar	Benar	Salah	Benar	Salah	Salah	Salah	Salah	2 Tidak setuju	2 Tidak setuju	1 Sangat tidak setuju	1 Sangat tidak setuju	1 Sangat tidak setuju	1 Sangat tidak setuju	Sering	Sering	Sering	Sering	Sering	Sering	Sering	Iya	Iya	Iya	Iya	Iya	Iya	Iya	Iya
69	Perempuan	29	Indonesia	SMA/ SMP	Kuala Lumpur	2017-07-15	Servis	Tidak	Tidak	Tidak	Tidak	Tidak	Benar	Benar	Benar	Benar	Benar	Benar	Benar	Benar	Benar	Benar	Benar	4 Setuju	2 Tidak setuju	4 Setuju	4 Setuju	4 Setuju	4 Setuju	Sering	Sering	Sering	Sering	Sering	Sering	Sering	Iya	Iya	Iya	Iya	Iya	Iya	Iya	Iya
70	Perempuan	36	indonesia	Sekolah dasar	Kuala Lumpur	2019-07-15	Servis	Tidak	Tidak	Tidak	Tidak	Tidak	Benar	Benar	Benar	Benar	Benar	Benar	Benar	Benar	Benar	Benar	Benar	2 Tidak setuju	1 Sangat tidak setuju	1 Sangat tidak setuju	1 Sangat tidak setuju	1 Sangat tidak setuju	1 Sangat tidak setuju	Sering	Sering	Sering	Sering	Sering	Sering	Sering	Iya	Iya	Iya	Iya	Iya	Iya	Iya	Iya
71	Perempuan	30	Indonesia	SMA/ SMP	Kuala Lumpur	2018-07-15	Servis	Iya	Iya	Iya	Iya	Iya	Benar	Benar	Benar	Benar	Benar	Benar	Benar	Benar	Benar	Benar	Benar	1 Sangat tidak setuju	1 Sangat tidak setuju	1 Sangat tidak setuju	1 Sangat tidak setuju	1 Sangat tidak setuju	1 Sangat tidak setuju	Sering	Sering	Sering	Sering	Sering	Sering	Sering	Iya	Iya	Iya	Iya	Iya	Iya	Iya	Iya
72	Perempuan	39	Indobesia	SMA/ SMP	Kuala Lumpur	2007-07-12	Servis	Tidak	Tidak	Tidak	Tidak	Tidak	Benar	Benar	Benar	Benar	Benar	Benar	Benar	Benar	Benar	Benar	Benar	1 Sangat tidak setuju	1 Sangat tidak setuju	1 Sangat tidak setuju	1 Sangat tidak setuju	1 Sangat tidak setuju	1 Sangat tidak setuju	Sering	Sering	Sering	Sering	Sering	Sering	Sering	Iya	Iya	Iya	Iya	Iya	Iya	Iya	Iya
73	Perempuan	34	Indonesia	SMA/ SMP	Kuala Lumpur	2021-07-23	Pembantu rumah tangga	Tidak	Tidak	Tidak	Tidak	Tidak	Benar	Benar	Benar	Benar	Benar	Benar	Benar	Benar	Benar	Benar	Benar	1 Sangat tidak setuju	1 Sangat tidak setuju	1 Sangat tidak setuju	1 Sangat tidak setuju	1 Sangat tidak setuju	1 Sangat tidak setuju	Sering	Sering	Sering	Sering	Sering	Sering	Sering	Iya	Iya	Iya	Iya	Iya	Iya	Iya	Iya
74	Perempuan	30	Indonesi	SMA/ SMP	Kuala Lumpur	2018-07-12	Servis	Iya	Iya	Iya	Iya	Iya	Benar	Benar	Benar	Benar	Benar	Benar	Benar	Benar	Benar	Benar	Benar	1 Sangat tidak setuju	1 Sangat tidak setuju	1 Sangat tidak setuju	1 Sangat tidak setuju	1 Sangat tidak setuju	1 Sangat tidak setuju	Sering	Sering	Sering	Sering	Sering	Sering	Sering	Iya	Iya	Iya	Iya	Iya	Iya	Iya	Iya
75	Perempuan	47	Indonesia	SMA/ SMP	Kuala Lumpur	2011-01-12	Pembantu rumah tangga	Tidak	Tidak	Tidak	Tidak	Tidak	Tidak pasti	Tidak pasti	Tidak pasti	Tidak pasti	Tidak pasti	Tidak pasti	Tidak pasti	Tidak pasti	Tidak pasti	Tidak pasti	Tidak pasti	2 Tidak setuju	2 Tidak setuju	2 Tidak setuju	2 Tidak setuju	2 Tidak setuju	2 Tidak setuju	Terkadang	Terkadang	Terkadang	Terkadang	Terkadang	Terkadang	Terkadang	Tidak	Tidak	Tidak	Tidak	Tidak	Tidak	Tidak	Tidak
76	Perempuan	43	Indonesia	Sekolah dasar	Kuala Lumpur	2009-07-29	Servis	Tidak	Tidak	Tidak	Tidak	Tidak	Benar	Benar	Benar	Benar	Benar	Benar	Benar	Benar	Benar	Benar	Benar	1 Sangat tidak setuju	1 Sangat tidak setuju	1 Sangat tidak setuju	1 Sangat tidak setuju	1 Sangat tidak setuju	1 Sangat tidak setuju	Sering	Sering	Sering	Sering	Sering	Sering	Sering	Iya	Iya	Iya	Iya	Iya	Iya	Iya	Iya
77	Perempuan	41	Indonesia	SMA/ SMP	Kuala Lumpur	2017-07-12	Servis	Tidak	Tidak	Tidak	Tidak	Tidak	Benar	Benar	Benar	Benar	Benar	Benar	Benar	Benar	Benar	Benar	Benar	1 Sangat tidak setuju	1 Sangat tidak setuju	1 Sangat tidak setuju	1 Sangat tidak setuju	1 Sangat tidak setuju	1 Sangat tidak setuju	Sering	Sering	Sering	Sering	Sering	Sering	Sering	Iya	Iya	Iya	Iya	Iya	Iya	Iya	Iya
78	Lelaki	31	Indonesia	Sekolah dasar	Kuala Lumpur	2016-08-04	Servis	Tidak	Tidak	Tidak	Tidak	Tidak	Benar	Benar	Benar	Benar	Benar	Benar	Benar	Benar	Benar	Benar	Benar	1 Sangat tidak setuju	1 Sangat tidak setuju	1 Sangat tidak setuju	1 Sangat tidak setuju	1 Sangat tidak setuju	1 Sangat tidak setuju	Sering	Sering	Sering	Sering	Sering	Sering	Sering	Iya	Iya	Iya	Iya	Iya	Iya	Iya	Iya
79	Perempuan	47	Indonesia	Sekolah dasar	Kuala Lumpur	2018-07-31	Servis	Tidak	Tidak	Tidak	Tidak	Iya	Benar	Tidak pasti	Tidak pasti	Benar	Benar	Tidak pasti	Benar	Tidak pasti	Benar	Benar	Benar	4 Setuju	2 Tidak setuju	4 Setuju	4 Setuju	4 Setuju	4 Setuju	Terkadang	Tidak pernah	Terkadang	Terkadang	Sering	Tidak pernah	Tidak pernah	Tidak	Tidak	Tidak	Tidak	Tidak	Tidak	Iya	Tidak
80	Perempuan	25	Indonesia	SMA/ SMP	Kuala Lumpur	2012-12-12	Servis	Tidak	Tidak	Tidak	Tidak	Tidak	Benar	Benar	Benar	Benar	Benar	Benar	Benar	Benar	Benar	Benar	Benar	4 Setuju	4 Setuju	4 Setuju	4 Setuju	4 Setuju	4 Setuju	Sering	Sering	Sering	Sering	Sering	Sering	Sering	Iya	Iya	Iya	Iya	Iya	Iya	Iya	Iya
81	Perempuan	38	Indonesia	Sekolah dasar	Kuala Lumpur	2019-01-02	Servis	Tidak	Tidak	Tidak	Tidak	Tidak	Benar	Benar	Benar	Benar	Benar	Benar	Benar	Benar	Benar	Benar	Benar	4 Setuju	4 Setuju	4 Setuju	4 Setuju	4 Setuju	4 Setuju	Sering	Sering	Sering	Sering	Sering	Sering	Sering	Iya	Iya	Iya	Iya	Iya	Iya	Iya	Iya
82	Perempuan	29	Indonesia	SMA/ SMP	Kuala Lumpur	2019-07-16	Servis	Iya	Iya	Iya	Iya	Iya	Benar	Benar	Benar	Benar	Benar	Benar	Benar	Benar	Benar	Benar	Benar	4 Setuju	4 Setuju	4 Setuju	4 Setuju	4 Setuju	4 Setuju	Sering	Sering	Sering	Sering	Sering	Sering	Sering	Iya	Iya	Iya	Iya	Iya	Iya	Iya	Iya
83	Perempuan	38	Indonesia	Sekolah dasar	Kuala Lumpur	2013-07-17	Servis	Tidak	Tidak	Tidak	Tidak	Tidak	Benar	Benar	Benar	Benar	Benar	Benar	Benar	Benar	Benar	Benar	Benar	4 Setuju	4 Setuju	4 Setuju	4 Setuju	4 Setuju	4 Setuju	Sering	Sering	Sering	Sering	Sering	Sering	Sering	Iya	Iya	Iya	Iya	Iya	Iya	Iya	Iya
84	Lelaki	45	Indonesia	Sekolah dasar	Kuala Lumpur	1995-07-17	Servis	Tidak	Tidak	Tidak	Tidak	Tidak	Benar	Benar	Benar	Benar	Benar	Benar	Benar	Benar	Benar	Benar	Benar	4 Setuju	4 Setuju	4 Setuju	4 Setuju	4 Setuju	4 Setuju	Sering	Sering	Sering	Sering	Sering	Sering	Sering	Iya	Iya	Iya	Iya	Iya	Iya	Iya	Iya
85	Lelaki	27	Indonesia	SMA/ SMP	Kuala Lumpur	2014-01-07	Servis	Tidak	Tidak	Tidak	Tidak	Tidak	Benar	Salah	Benar	Benar	Benar	Benar	Benar	Benar	Benar	Salah	Benar	3 Netral	3 Netral	3 Netral	3 Netral	3 Netral	3 Netral	Sering	Sering	Sering	Sering	Sering	Sering	Sering	Iya	Iya	Iya	Iya	Iya	Iya	Iya	Iya
86	Perempuan	30	Indonesia	SMA/ SMP	Kuala Lumpur	2005-12-13	Servis	Tidak	Tidak	Tidak	Tidak	Tidak	Benar	Benar	Benar	Benar	Benar	Benar	Benar	Benar	Benar	Salah	Benar	3 Netral	3 Netral	3 Netral	3 Netral	3 Netral	3 Netral	Sering	Sering	Sering	Sering	Sering	Sering	Sering	Iya	Iya	Iya	Iya	Iya	Iya	Iya	Iya
87	Lelaki	33	Indonesia	SMA/ SMP	Kuala Lumpur	2008-03-12	Servis	Tidak	Tidak	Tidak	Tidak	Tidak	Benar	Salah	Benar	Benar	Benar	Benar	Benar	Salah	Benar	Salah	Benar	4 Setuju	4 Setuju	4 Setuju	4 Setuju	2 Tidak setuju	4 Setuju	Sering	Sering	Terkadang	Terkadang	Terkadang	Sering	Sering	Iya	Iya	Iya	Iya	Iya	Iya	Iya	Iya
88	Lelaki	24	indonesia	SMA/ SMP	Kuala Lumpur	2019-01-06	Perkebunan	Tidak	Tidak	Tidak	Tidak	Tidak	Benar	Salah	Tidak pasti	Benar	Tidak pasti	Benar	Benar	Tidak pasti	Benar	Tidak pasti	Tidak pasti	4 Setuju	3 Netral	3 Netral	5 Sangat setuju	2 Tidak setuju	4 Setuju	Sering	Terkadang	Terkadang	Terkadang	Terkadang	Tidak pernah	Terkadang	Iya	Iya	Iya	Iya	Iya	Iya	Iya	Iya
89	Perempuan	34	Indonesia	Sekolah dasar	Petaling	2018-04-12	Pembantu rumah tangga	Tidak	Iya	Tidak	Tidak	Tidak	Benar	Salah	Benar	Benar	Benar	Benar	Benar	Benar	Benar	Benar	Benar	4 Setuju	4 Setuju	4 Setuju	4 Setuju	4 Setuju	3 Netral	Tidak pernah	Tidak pernah	Tidak pernah	Terkadang	Tidak pernah	Tidak pernah	Tidak pernah	Iya	Iya	Iya	Tidak	Iya	Iya	Iya	Tidak
90	Perempuan	52 TAHUN	INDONESIA	SMA/ SMP	Kuala Lumpur	2002-01-22	Pembantu rumah tangga	Tidak	Tidak	Tidak	Tidak	Tidak	Benar	Benar	Tidak pasti	Benar	Benar	Benar	Benar	Tidak pasti	Benar	Benar	Benar	5 Sangat setuju	2 Tidak setuju	2 Tidak setuju	4 Setuju	3 Netral	4 Setuju	Terkadang	Tidak pernah	Sering	Tidak pernah	Tidak pernah	Tidak pernah	Tidak pernah	Iya	Tidak	Iya	Iya	Iya	Tidak	Iya	Iya
91	Lelaki	20	Indonesia	Tidak ada pendidikan formal	Klang	2011-01-10	Konstruksi	Tidak	Tidak	Tidak	Tidak	Tidak	Benar	Salah	Tidak pasti	Benar	Benar	Benar	Benar	Salah	Benar	Salah	Benar	5 Sangat setuju	2 Tidak setuju	5 Sangat setuju	5 Sangat setuju	5 Sangat setuju	5 Sangat setuju	Terkadang	Sering	Sering	Tidak pernah	Terkadang	Tidak pernah	Tidak pernah	Tidak	Iya	Iya	Tidak	Tidak	Iya	Iya	Tidak
92	Perempuan	26	Indonesia	SMA/ SMP	Kuala Selangor	2018-10-10	Pembantu rumah tangga	Tidak	Tidak	Tidak	Tidak	Tidak	Benar	Benar	Salah	Benar	Salah	Benar	Benar	Salah	Benar	Benar	Benar	4 Setuju	3 Netral	4 Setuju	4 Setuju	2 Tidak setuju	3 Netral	Terkadang	Terkadang	Terkadang	Sering	Sering	Terkadang	Terkadang	Iya	Iya	Iya	Iya	Iya	Iya	Iya	Iya
