# Supplementary material for: Assessing the basic knowledge and awareness of dengue fever prevention among migrant workers in Klang Valley, Malaysia
Source: PLoS One. 2024 Feb 1;19(2):e0297527. doi: 10.1371/journal.pone.0297527 (PMC10833505; doi:10.1371/journal.pone.0297527)
Supplement: S1 Data — (XLSX) [file pone.0297527.s008.xlsx]

## Sheet: Sheet1
Demographic					Illness History					Knowledge Dengue											Attitude Dengue						Practices Dengue							Information Dengue				Understand Dengue
Sex	Nationality	Level of Education	District of residence	Current Occupation Sectors	Have you ever had these infections? [COVID-19]	Have you ever had these infections? [Dengue]	Have you ever had these infections? [Typhoid Fever]	Have you ever had these infections? [Cholera]	Have you ever had these infections? [Food Poisoning]	Tick (/) the answer of your choice based on your current knowledge [Dengue fever is caused by mosquitoes.]	Tick (/) the answer of your choice based on your current knowledge [All mosquitoes found in our environment carry the dengue virus.]	Tick (/) the answer of your choice based on your current knowledge [Only female mosquitoes suck blood.]	Tick (/) the answer of your choice based on your current knowledge [Mosquitoes lay their eggs in stagnant and dirty water.]	Tick (/) the answer of your choice based on your current knowledge [Mosquitoes are actively bite in the afternoon.]	Tick (/) the answer of your choice based on your current knowledge [Dengue fever can spread among people through mosquito bites.]	Tick (/) the answer of your choice based on your current knowledge [Symptoms of dengue fever include fever, joint pain and rash.]	Tick (/) the answer of your choice based on your current knowledge [Dengue fever can be cured only by taking paracetamol.]	Tick (/) the answer of your choice based on your current knowledge [Dengue fever can be prevented by eliminating mosquito breeding grounds.]	Tick (/) the answer of your choice based on your current knowledge [Wearing clothing with bright colour that covers the body is a step taken to prevent mosquito bites.]	Tick (/) the answer of your choice based on your current knowledge [Mosquito bites can be avoided by using an insect repellent lotion/ liquid/spray and mosquito net]	Tick (/) one attitude of your choice with a selection from 1 (strongly disagree) to 5 (strongly agree). [Dengue fever is very dangerous and can cause fatal.]	Tick (/) one attitude of your choice with a selection from 1 (strongly disagree) to 5 (strongly agree). [I am at risk to get infected with dengue fever.]	Tick (/) one attitude of your choice with a selection from 1 (strongly disagree) to 5 (strongly agree). [Following all prevention control can prevent myself from getting the dengue fever.]	Tick (/) one attitude of your choice with a selection from 1 (strongly disagree) to 5 (strongly agree). [Removal of mosquito breeding sites will reduce the chance of dengue fever infection.]	Tick (/) one attitude of your choice with a selection from 1 (strongly disagree) to 5 (strongly agree). [Removal of mosquito breeding sites is not my responsibility.]	Tick (/) one attitude of your choice with a selection from 1 (strongly disagree) to 5 (strongly agree). [I will take part in a public activity for dengue control.]	Tick (/) one answer of your choice for the practices listed below; usually (most of the time), sometimes (rarely) or never. [Have you ever eliminated mosquito breeding grounds?]	Tick (/) one answer of your choice for the practices listed below; usually (most of the time), sometimes (rarely) or never. [Have you ever seen larvae in your residential / working area?]	Tick (/) one answer of your choice for the practices listed below; usually (most of the time), sometimes (rarely) or never. [Do you regularly use insecticide sprayers to kill mosquitoes?]	Tick (/) one answer of your choice for the practices listed below; usually (most of the time), sometimes (rarely) or never. [Do you use insect repellent creams / liquids/spray while outdoors?]	Tick (/) one answer of your choice for the practices listed below; usually (most of the time), sometimes (rarely) or never. [Do you wear covered, brightly colored clothing while doing outdoor activities?]	Tick (/) one answer of your choice for the practices listed below; usually (most of the time), sometimes (rarely) or never. [Do you install mosquito nets during sleep?]	Tick (/) one answer of your choice for the practices listed below; usually (most of the time), sometimes (rarely) or never. [Have you ever take part in public activity for dengue control?]	Tick (/) the answer of your choice based on the access to the information on dengue fever. Do you get the information on dengue fever disease from: [Embassy/ Home Country Government]	Tick (/) the answer of your choice based on the access to the information on dengue fever. Do you get the information on dengue fever disease from: [Supervisor or other staff at work place/ Colleagues/ Friends]	Tick (/) the answer of your choice based on the access to the information on dengue fever. Do you get the information on dengue fever disease from: [Social Media (Television/ Facebook/ etc)]	Tick (/) the answer of your choice based on the access to the information on dengue fever. Do you get the information on dengue fever disease from: [Posters/ Billboards]	Tick (/) the answer of your choice based on your understanding to the information on dengue fever. Do you understand the information of dengue fever disease from: [Embassy/ Home Country Government]	Tick (/) the answer of your choice based on your understanding to the information on dengue fever. Do you understand the information of dengue fever disease from: [Supervisor or other staff at work place/ Colleagues/ Friends]	Tick (/) the answer of your choice based on your understanding to the information on dengue fever. Do you understand the information of dengue fever disease from: [Social Media (Television/ Facebook/ etc)]	Tick (/) the answer of your choice based on your understanding to the information on dengue fever. Do you understand the information of dengue fever disease from: [Posters/ Billboards]
Female	Filipino	University	Kuala Lumpur	Domestic helpers	No	No	No	No	No	TRUE	FALSE	FALSE	TRUE	FALSE	TRUE	TRUE	FALSE	TRUE	FALSE	TRUE	1 Strongly disagree	1 Strongly disagree	1 Strongly disagree	1 Strongly disagree	2 Disagree	1 Strongly disagree	Usually	Sometimes	Usually	Usually	Sometimes	Never	Sometimes	Yes	Yes	Yes	Yes	Yes	Yes	Yes	Yes
Male	Filipino	No formal education	Hulu Selangor	Services	No	No	No	No	No	TRUE	TRUE	I am not sure	TRUE	TRUE	I am not sure	TRUE	I am not sure	I am not sure	I am not sure	I am not sure	3 Neutral	1 Strongly disagree	3 Neutral	2 Disagree	3 Neutral	3 Neutral	Never	Sometimes	Usually	Usually	Never	Usually	Never	Yes	No	Yes	No	Yes	No	Yes	No
Male	Filipino	University	Hulu Selangor	Manufacturing	No	No	No	No	No	TRUE	FALSE	TRUE	FALSE	TRUE	TRUE	TRUE	FALSE	TRUE	TRUE	TRUE	4 Agree	4 Agree	4 Agree	4 Agree	3 Neutral	5 Strongly Agree	Usually	Sometimes	Sometimes	Sometimes	Sometimes	Never	Sometimes	No	No	Yes	No	No	No	Yes	No
Female	Filipino	High school	Kuala Lumpur	Domestic helpers	No	No	No	No	No	TRUE	TRUE	TRUE	TRUE	TRUE	TRUE	TRUE	TRUE	TRUE	TRUE	TRUE	1 Strongly disagree	1 Strongly disagree	1 Strongly disagree	1 Strongly disagree	1 Strongly disagree	1 Strongly disagree	Never	Never	Never	Usually	Never	Usually	Usually	Yes	No	Yes	No	Yes	No	Yes	No
Female	Filipino	High school	Kuala Lumpur	Services	No	No	No	No	No	TRUE	TRUE	I am not sure	TRUE	TRUE	TRUE	TRUE	I am not sure	TRUE	I am not sure	TRUE	3 Neutral	3 Neutral	3 Neutral	3 Neutral	3 Neutral	4 Agree	Sometimes	Sometimes	Usually	Usually	Sometimes	Never	Never	Yes	Yes	Yes	Yes	Yes	Yes	Yes	Yes
Female	Filipino	University	Kuala Lumpur	Domestic helpers	No	No	No	No	No	TRUE	FALSE	I am not sure	TRUE	I am not sure	TRUE	TRUE	FALSE	TRUE	I am not sure	TRUE	1 Strongly disagree	2 Disagree	1 Strongly disagree	1 Strongly disagree	2 Disagree	1 Strongly disagree	Sometimes	Never	Sometimes	Sometimes	Sometimes	Never	Never	Yes	Yes	Yes	Yes	Yes	Yes	Yes	Yes
Female	Filipino	High school	Hulu Selangor	Domestic helpers	No	No	No	No	No	TRUE	I am not sure	FALSE	TRUE	TRUE	TRUE	TRUE	FALSE	TRUE	FALSE	TRUE	1 Strongly disagree	1 Strongly disagree	1 Strongly disagree	1 Strongly disagree	4 Agree	4 Agree	Never	Never	Sometimes	Usually	Never	Sometimes	Never	Yes	Yes	Yes	Yes	Yes	Yes	Yes	Yes
Female	Filipino	University	Petaling	Domestic helpers	No	No	No	No	No	TRUE	I am not sure	FALSE	TRUE	TRUE	TRUE	TRUE	I am not sure	TRUE	FALSE	TRUE	5 Strongly Agree	1 Strongly disagree	5 Strongly Agree	5 Strongly Agree	1 Strongly disagree	5 Strongly Agree	Sometimes	Never	Usually	Sometimes	Sometimes	Never	Sometimes	Yes	Yes	Yes	No	Yes	Yes	Yes	No
Female	Filipino	High school	Petaling	Domestic helpers	No	No	No	No	No	TRUE	FALSE	I am not sure	TRUE	I am not sure	FALSE	TRUE	FALSE	I am not sure	I am not sure	TRUE	5 Strongly Agree	3 Neutral	5 Strongly Agree	5 Strongly Agree	1 Strongly disagree	5 Strongly Agree	Usually	Sometimes	Sometimes	Usually	Never	Usually	Never	Yes	Yes	Yes	Yes	Yes	Yes	Yes	Yes
Female	Filipino	High school	Kuala Lumpur	Domestic helpers	Yes	No	No	No	No	TRUE	TRUE	FALSE	TRUE	TRUE	TRUE	TRUE	I am not sure	TRUE	I am not sure	TRUE	4 Agree	2 Disagree	4 Agree	4 Agree	4 Agree	4 Agree	Sometimes	Usually	Usually	Sometimes	Sometimes	Usually	Sometimes	Yes	Yes	Yes	No	Yes	Yes	Yes	Yes
Female	Filipino	University	Kuala Lumpur	Services	No	No	No	No	No	TRUE	TRUE	TRUE	TRUE	TRUE	TRUE	TRUE	TRUE	TRUE	TRUE	TRUE	1 Strongly disagree	1 Strongly disagree	1 Strongly disagree	1 Strongly disagree	1 Strongly disagree	1 Strongly disagree	Usually	Sometimes	Usually	Usually	Usually	Usually	Usually	Yes	Yes	Yes	Yes	Yes	Yes	Yes	Yes
Female	Filipino	High school	Kuala Lumpur	Domestic helpers	No	No	No	No	No	TRUE	TRUE	I am not sure	TRUE	TRUE	I am not sure	TRUE	I am not sure	TRUE	TRUE	TRUE	5 Strongly Agree	4 Agree	5 Strongly Agree	5 Strongly Agree	1 Strongly disagree	5 Strongly Agree	Usually	Sometimes	Usually	Usually	Usually	Sometimes	Sometimes	Yes	Yes	Yes	Yes	Yes	Yes	Yes	Yes
Female	Filipino	High school	Kuala Lumpur	Domestic helpers	No	No	No	No	No	TRUE	FALSE	TRUE	TRUE	TRUE	TRUE	TRUE	FALSE	TRUE	TRUE	TRUE	5 Strongly Agree	5 Strongly Agree	5 Strongly Agree	5 Strongly Agree	1 Strongly disagree	5 Strongly Agree	Usually	Usually	Usually	Usually	Usually	Sometimes	Sometimes	Yes	Yes	Yes	Yes	Yes	Yes	Yes	Yes
Female	Filipino	University	Petaling	Domestic helpers	No	No	No	No	No	TRUE	FALSE	TRUE	TRUE	FALSE	TRUE	TRUE	FALSE	TRUE	TRUE	TRUE	5 Strongly Agree	3 Neutral	4 Agree	4 Agree	3 Neutral	4 Agree	Sometimes	Sometimes	Usually	Usually	Sometimes	Never	Never	Yes	Yes	Yes	Yes	Yes	Yes	Yes	Yes
Female	Filipino	University	Kuala Lumpur	Domestic helpers	No	No	No	No	No	TRUE	TRUE	I am not sure	TRUE	I am not sure	TRUE	TRUE	I am not sure	TRUE	I am not sure	TRUE	1 Strongly disagree	3 Neutral	1 Strongly disagree	1 Strongly disagree	1 Strongly disagree	1 Strongly disagree	Usually	Never	Sometimes	Sometimes	Never	Never	Never	Yes	Yes	Yes	Yes	Yes	Yes	Yes	Yes
Female	Filipino	High school	Kuala Lumpur	Domestic helpers	No	No	No	No	No	TRUE	I am not sure	I am not sure	TRUE	FALSE	TRUE	TRUE	FALSE	FALSE	I am not sure	I am not sure	5 Strongly Agree	3 Neutral	5 Strongly Agree	5 Strongly Agree	1 Strongly disagree	5 Strongly Agree	Usually	Never	Sometimes	Never	Never	Never	Never	No	No	Yes	No	No	No	Yes	No
Female	Filipino	High school	Petaling	Domestic helpers	No	No	No	No	No	TRUE	TRUE	FALSE	TRUE	FALSE	TRUE	TRUE	FALSE	FALSE	FALSE	TRUE	4 Agree	2 Disagree	2 Disagree	4 Agree	4 Agree	4 Agree	Never	Never	Usually	Usually	Usually	Never	Usually	Yes	Yes	Yes	Yes	Yes	Yes	Yes	Yes
Female	Filipino	University	Kuala Lumpur	Domestic helpers	No	No	No	No	Yes	TRUE	I am not sure	I am not sure	TRUE	TRUE	TRUE	TRUE	FALSE	TRUE	I am not sure	TRUE	5 Strongly Agree	3 Neutral	5 Strongly Agree	5 Strongly Agree	1 Strongly disagree	5 Strongly Agree	Usually	Sometimes	Usually	Usually	Usually	Sometimes	Never	Yes	No	Yes	Yes	Yes	No	Yes	No
Female	Filipino	University	Hulu Langat	Manufacturing	No	No	No	No	No	TRUE	FALSE	TRUE	TRUE	TRUE	TRUE	TRUE	FALSE	TRUE	TRUE	TRUE	1 Strongly disagree	3 Neutral	1 Strongly disagree	1 Strongly disagree	2 Disagree	1 Strongly disagree	Sometimes	Sometimes	Usually	Never	Sometimes	Sometimes	Sometimes	Yes	Yes	Yes	Yes	Yes	Yes	Yes	Yes
Female	Filipino	High school	Kuala Lumpur	Domestic helpers	No	No	No	No	No	TRUE	FALSE	FALSE	TRUE	TRUE	TRUE	TRUE	I am not sure	TRUE	TRUE	TRUE	5 Strongly Agree	1 Strongly disagree	1 Strongly disagree	1 Strongly disagree	1 Strongly disagree	5 Strongly Agree	Sometimes	Never	Usually	Usually	Usually	Sometimes	Sometimes	Yes	No	Yes	Yes	Yes	Yes	Yes	Yes
Female	Filipino	University	Hulu Langat	Manufacturing	No	No	No	No	No	TRUE	FALSE	TRUE	TRUE	TRUE	TRUE	TRUE	FALSE	TRUE	TRUE	TRUE	1 Strongly disagree	3 Neutral	1 Strongly disagree	1 Strongly disagree	2 Disagree	3 Neutral	Sometimes	Sometimes	Usually	Never	Sometimes	Sometimes	Sometimes	No	Yes	Yes	No	No	Yes	Yes	No
Male	Filipino	University	Kuala Lumpur	Manufacturing	No	No	No	No	No	TRUE	TRUE	TRUE	TRUE	TRUE	TRUE	TRUE	TRUE	TRUE	TRUE	TRUE	1 Strongly disagree	1 Strongly disagree	1 Strongly disagree	1 Strongly disagree	1 Strongly disagree	1 Strongly disagree	Never	Sometimes	Usually	Usually	Usually	Usually	Usually	Yes	Yes	Yes	Yes	Yes	Yes	Yes	Yes
Female	Filipino	University	Kuala Lumpur	Domestic helpers	No	No	No	No	No	TRUE	I am not sure	I am not sure	TRUE	TRUE	TRUE	TRUE	I am not sure	TRUE	TRUE	TRUE	4 Agree	4 Agree	4 Agree	4 Agree	2 Disagree	4 Agree	Sometimes	Never	Usually	Usually	Usually	Sometimes	Sometimes	Yes	Yes	Yes	Yes	Yes	Yes	Yes	Yes
Female	Filipino	University	Kuala Lumpur	Domestic helpers	No	No	No	No	No	TRUE	FALSE	FALSE	TRUE	I am not sure	TRUE	TRUE	FALSE	TRUE	TRUE	TRUE	5 Strongly Agree	5 Strongly Agree	5 Strongly Agree	5 Strongly Agree	1 Strongly disagree	5 Strongly Agree	Sometimes	Sometimes	Usually	Sometimes	Sometimes	Sometimes	Sometimes	Yes	Yes	Yes	Yes	Yes	Yes	Yes	Yes
Female	Filipino	High school	Petaling	Domestic helpers	No	No	No	No	No	TRUE	TRUE	I am not sure	TRUE	TRUE	TRUE	TRUE	I am not sure	TRUE	I am not sure	I am not sure	3 Neutral	3 Neutral	3 Neutral	3 Neutral	2 Disagree	3 Neutral	Sometimes	Never	Sometimes	Sometimes	Sometimes	Sometimes	Never	Yes	Yes	Yes	Yes	Yes	Yes	Yes	Yes
Female	Filipino	University	Kuala Lumpur	Domestic helpers	No	No	No	No	No	TRUE	TRUE	TRUE	TRUE	TRUE	TRUE	TRUE	FALSE	TRUE	TRUE	TRUE	1 Strongly disagree	1 Strongly disagree	1 Strongly disagree	1 Strongly disagree	1 Strongly disagree	1 Strongly disagree	Usually	Usually	Usually	Usually	Usually	Usually	Usually	Yes	Yes	Yes	Yes	Yes	Yes	Yes	Yes
Male	Filipino	High school	Kuala Lumpur	Manufacturing	No	No	No	No	No	TRUE	TRUE	FALSE	TRUE	FALSE	TRUE	TRUE	FALSE	TRUE	FALSE	TRUE	1 Strongly disagree	1 Strongly disagree	1 Strongly disagree	1 Strongly disagree	2 Disagree	1 Strongly disagree	Sometimes	Usually	Sometimes	Sometimes	Sometimes	Usually	Usually	Yes	Yes	Yes	Yes	Yes	Yes	Yes	Yes
Female	Filipino	University	Kuala Lumpur	Services	No	No	No	No	No	TRUE	TRUE	TRUE	TRUE	TRUE	TRUE	TRUE	TRUE	TRUE	TRUE	TRUE	1 Strongly disagree	1 Strongly disagree	1 Strongly disagree	1 Strongly disagree	1 Strongly disagree	1 Strongly disagree	Usually	Usually	Usually	Usually	Usually	Usually	Usually	Yes	Yes	Yes	Yes	Yes	Yes	Yes	Yes
Female	Filipino	High school	Petaling	Domestic helpers	No	No	No	No	Yes	TRUE	FALSE	I am not sure	TRUE	I am not sure	TRUE	TRUE	I am not sure	TRUE	TRUE	TRUE	5 Strongly Agree	5 Strongly Agree	5 Strongly Agree	5 Strongly Agree	3 Neutral	5 Strongly Agree	Never	Never	Usually	Usually	Usually	Usually	Sometimes	Yes	Yes	Yes	Yes	Yes	Yes	Yes	Yes
Female	Filipino	University	Kuala Lumpur	Domestic helpers	No	No	No	No	No	TRUE	TRUE	FALSE	TRUE	FALSE	TRUE	TRUE	FALSE	TRUE	I am not sure	TRUE	5 Strongly Agree	4 Agree	5 Strongly Agree	4 Agree	1 Strongly disagree	5 Strongly Agree	Usually	Never	Sometimes	Usually	Usually	Usually	Sometimes	Yes	Yes	Yes	Yes	Yes	Yes	Yes	Yes
Female	Filipino	High school	Kuala Lumpur	Domestic helpers	No	No	No	No	Yes	TRUE	TRUE	FALSE	TRUE	FALSE	FALSE	TRUE	FALSE	TRUE	TRUE	TRUE	1 Strongly disagree	3 Neutral	1 Strongly disagree	1 Strongly disagree	2 Disagree	1 Strongly disagree	Never	Sometimes	Sometimes	Usually	Sometimes	Usually	Sometimes	Yes	Yes	Yes	No	Yes	No	Yes	No
Female	Filipino	University	Kuala Lumpur	Domestic helpers	No	No	No	No	No	TRUE	TRUE	TRUE	TRUE	FALSE	FALSE	TRUE	FALSE	TRUE	FALSE	TRUE	1 Strongly disagree	2 Disagree	1 Strongly disagree	1 Strongly disagree	1 Strongly disagree	1 Strongly disagree	Sometimes	Usually	Sometimes	Usually	Sometimes	Sometimes	Usually	No	No	Yes	No	No	No	Yes	No
Female	Filipino	High school	Kuala Lumpur	Domestic helpers	No	No	No	No	No	TRUE	TRUE	TRUE	TRUE	TRUE	TRUE	TRUE	TRUE	TRUE	TRUE	TRUE	1 Strongly disagree	1 Strongly disagree	1 Strongly disagree	1 Strongly disagree	1 Strongly disagree	1 Strongly disagree	Usually	Usually	Usually	Usually	Usually	Usually	Usually	Yes	Yes	Yes	Yes	Yes	Yes	Yes	Yes
Female	Filipino	University	Petaling	Domestic helpers	No	No	No	No	No	TRUE	FALSE	TRUE	FALSE	TRUE	TRUE	TRUE	FALSE	TRUE	TRUE	TRUE	5 Strongly Agree	5 Strongly Agree	5 Strongly Agree	5 Strongly Agree	1 Strongly disagree	5 Strongly Agree	Sometimes	Never	Sometimes	Usually	Sometimes	Sometimes	Sometimes	Yes	Yes	Yes	Yes	Yes	Yes	Yes	Yes
Female	Filipino	High school	Petaling	Domestic helpers	No	No	No	No	No	TRUE	FALSE	FALSE	TRUE	FALSE	TRUE	TRUE	FALSE	TRUE	TRUE	TRUE	5 Strongly Agree	3 Neutral	5 Strongly Agree	5 Strongly Agree	1 Strongly disagree	5 Strongly Agree	Never	Never	Sometimes	Usually	Sometimes	Never	Never	Yes	No	Yes	No	Yes	No	Yes	No
Female	Filipino	University	Kuala Lumpur	Domestic helpers	No	No	No	No	No	TRUE	FALSE	TRUE	TRUE	TRUE	TRUE	TRUE	FALSE	TRUE	TRUE	TRUE	5 Strongly Agree	4 Agree	5 Strongly Agree	5 Strongly Agree	1 Strongly disagree	5 Strongly Agree	Sometimes	Sometimes	Usually	Usually	Usually	Sometimes	Sometimes	Yes	Yes	Yes	Yes	Yes	Yes	Yes	Yes
Female	Filipino	University	Kuala Lumpur	Domestic helpers	No	No	No	No	No	TRUE	FALSE	I am not sure	TRUE	I am not sure	FALSE	TRUE	FALSE	TRUE	I am not sure	TRUE	3 Neutral	3 Neutral	3 Neutral	3 Neutral	3 Neutral	2 Disagree	Never	Never	Sometimes	Never	Never	Never	Never	No	Yes	Yes	No	Yes	Yes	Yes	No
Female	Filipino	University	Kuala Lumpur	Domestic helpers	No	No	No	No	No	TRUE	TRUE	TRUE	TRUE	TRUE	TRUE	TRUE	FALSE	TRUE	I am not sure	TRUE	1 Strongly disagree	2 Disagree	1 Strongly disagree	1 Strongly disagree	3 Neutral	1 Strongly disagree	Never	Never	Sometimes	Sometimes	Sometimes	Never	Usually	Yes	Yes	Yes	No	Yes	Yes	Yes	No
Female	Filipino	University	Kuala Lumpur	Domestic helpers	No	No	No	No	No	TRUE	TRUE	TRUE	TRUE	TRUE	TRUE	TRUE	TRUE	TRUE	TRUE	TRUE	1 Strongly disagree	1 Strongly disagree	1 Strongly disagree	1 Strongly disagree	1 Strongly disagree	1 Strongly disagree	Never	Never	Usually	Sometimes	Never	Usually	Never	Yes	Yes	Yes	Yes	Yes	Yes	Yes	Yes
Female	Filipino	High school	Kuala Lumpur	Domestic helpers	No	No	Yes	No	Yes	TRUE	I am not sure	TRUE	TRUE	TRUE	TRUE	TRUE	TRUE	TRUE	TRUE	TRUE	1 Strongly disagree	1 Strongly disagree	1 Strongly disagree	1 Strongly disagree	3 Neutral	1 Strongly disagree	Usually	Usually	Usually	Usually	Usually	Usually	Never	Yes	Yes	Yes	Yes	Yes	Yes	Yes	Yes
Female	Filipino	High school	Kuala Lumpur	Domestic helpers	No	Yes	No	No	Yes	TRUE	I am not sure	I am not sure	TRUE	I am not sure	TRUE	TRUE	I am not sure	TRUE	I am not sure	TRUE	5 Strongly Agree	5 Strongly Agree	5 Strongly Agree	5 Strongly Agree	1 Strongly disagree	5 Strongly Agree	Usually	Sometimes	Usually	Usually	Sometimes	Never	Sometimes	Yes	Yes	Yes	Yes	Yes	Yes	Yes	Yes
Male	Filipino	High school	Kuala Lumpur	Services	No	No	No	No	No	TRUE	TRUE	FALSE	TRUE	TRUE	TRUE	TRUE	TRUE	TRUE	TRUE	TRUE	5 Strongly Agree	4 Agree	4 Agree	5 Strongly Agree	3 Neutral	3 Neutral	Never	Sometimes	Usually	Sometimes	Sometimes	Sometimes	Never	Yes	Yes	Yes	Yes	Yes	Yes	Yes	Yes
Female	Filipino	University	Kuala Lumpur	Domestic helpers	No	No	No	No	Yes	TRUE	FALSE	FALSE	TRUE	FALSE	TRUE	TRUE	FALSE	TRUE	I am not sure	TRUE	1 Strongly disagree	1 Strongly disagree	1 Strongly disagree	1 Strongly disagree	1 Strongly disagree	1 Strongly disagree	Usually	Never	Usually	Sometimes	Sometimes	Sometimes	Usually	Yes	Yes	Yes	Yes	Yes	Yes	Yes	Yes
Female	Filipino	University	Kuala Lumpur	Domestic helpers	No	No	No	No	Yes	TRUE	FALSE	FALSE	TRUE	FALSE	TRUE	TRUE	FALSE	TRUE	TRUE	TRUE	5 Strongly Agree	2 Disagree	5 Strongly Agree	5 Strongly Agree	1 Strongly disagree	3 Neutral	Sometimes	Never	Sometimes	Sometimes	Sometimes	Never	Sometimes	Yes	Yes	Yes	Yes	Yes	Yes	Yes	Yes
Female	Filipino	University	Kuala Lumpur	Domestic helpers	No	No	No	No	Yes	TRUE	FALSE	FALSE	TRUE	FALSE	TRUE	TRUE	FALSE	TRUE	TRUE	TRUE	5 Strongly Agree	2 Disagree	5 Strongly Agree	5 Strongly Agree	1 Strongly disagree	3 Neutral	Usually	Sometimes	Sometimes	Sometimes	Sometimes	Never	Sometimes	Yes	Yes	Yes	Yes	Yes	Yes	Yes	Yes
Female	Filipino	High school	Kuala Lumpur	Domestic helpers	No	Yes	No	No	Yes	TRUE	FALSE	FALSE	TRUE	TRUE	TRUE	TRUE	FALSE	TRUE	FALSE	TRUE	5 Strongly Agree	2 Disagree	5 Strongly Agree	5 Strongly Agree	1 Strongly disagree	3 Neutral	Sometimes	Sometimes	Sometimes	Sometimes	Sometimes	Never	Never	Yes	Yes	Yes	Yes	Yes	Yes	Yes	Yes
Female	Fiipino	University	Kuala Lumpur	Domestic helpers	No	No	No	No	No	TRUE	TRUE	I am not sure	TRUE	I am not sure	TRUE	TRUE	I am not sure	TRUE	TRUE	TRUE	4 Agree	3 Neutral	5 Strongly Agree	5 Strongly Agree	2 Disagree	5 Strongly Agree	Sometimes	Sometimes	Usually	Usually	Usually	Sometimes	Usually	Yes	Yes	Yes	Yes	Yes	Yes	Yes	Yes
Female	Filipino	University	Kuala Lumpur	Domestic helpers	No	No	No	No	Yes	TRUE	FALSE	FALSE	TRUE	FALSE	TRUE	TRUE	FALSE	TRUE	TRUE	TRUE	5 Strongly Agree	2 Disagree	5 Strongly Agree	5 Strongly Agree	2 Disagree	3 Neutral	Sometimes	Sometimes	Sometimes	Sometimes	Sometimes	Sometimes	Sometimes	Yes	Yes	Yes	Yes	Yes	Yes	Yes	Yes
Female	Filipino	University	Kuala Lumpur	Domestic helpers	No	No	No	No	Yes	TRUE	FALSE	I am not sure	TRUE	FALSE	I am not sure	TRUE	FALSE	TRUE	I am not sure	TRUE	5 Strongly Agree	4 Agree	5 Strongly Agree	5 Strongly Agree	2 Disagree	5 Strongly Agree	Sometimes	Never	Sometimes	Usually	Never	Never	Sometimes	Yes	Yes	Yes	No	Yes	Yes	Yes	No
Female	Filipino	University	Kuala Lumpur	Domestic helpers	No	No	No	No	No	TRUE	TRUE	I am not sure	TRUE	TRUE	TRUE	TRUE	FALSE	TRUE	TRUE	TRUE	3 Neutral	2 Disagree	2 Disagree	3 Neutral	2 Disagree	3 Neutral	Sometimes	Sometimes	Sometimes	Sometimes	Sometimes	Sometimes	Sometimes	Yes	Yes	No	No	Yes	Yes	No	No
Male	Filipino	High school	Kuala Lumpur	Services	No	No	No	No	No	TRUE	TRUE	FALSE	TRUE	TRUE	TRUE	TRUE	TRUE	TRUE	TRUE	TRUE	5 Strongly Agree	4 Agree	4 Agree	5 Strongly Agree	2 Disagree	4 Agree	Never	Never	Usually	Usually	Sometimes	Sometimes	Never	Yes	Yes	Yes	Yes	Yes	Yes	Yes	Yes
Female	Filipino	University	Kuala Lumpur	Services	No	No	No	No	No	TRUE	FALSE	FALSE	TRUE	FALSE	FALSE	TRUE	FALSE	TRUE	I am not sure	TRUE	4 Agree	3 Neutral	5 Strongly Agree	5 Strongly Agree	1 Strongly disagree	5 Strongly Agree	Sometimes	Never	Sometimes	Sometimes	Sometimes	Sometimes	Sometimes	Yes	Yes	Yes	No	Yes	Yes	Yes	No
Female	Filipino	University	Kuala Lumpur	Domestic helpers	No	No	No	No	No	TRUE	FALSE	TRUE	TRUE	TRUE	TRUE	TRUE	I am not sure	TRUE	TRUE	TRUE	5 Strongly Agree	2 Disagree	4 Agree	4 Agree	2 Disagree	2 Disagree	Usually	Never	Sometimes	Usually	Usually	Sometimes	Sometimes	Yes	No	Yes	Yes	Yes	Yes	Yes	Yes
Male	Filipino	High school	Kuala Lumpur	Services	No	No	No	No	No	TRUE	TRUE	I am not sure	TRUE	I am not sure	FALSE	TRUE	FALSE	FALSE	I am not sure	TRUE	5 Strongly Agree	2 Disagree	5 Strongly Agree	5 Strongly Agree	2 Disagree	4 Agree	Sometimes	Sometimes	Usually	Usually	Never	Sometimes	Usually	Yes	Yes	Yes	No	Yes	Yes	Yes	Yes
Female	Filipino	High school	Kuala Lumpur	Domestic helpers	No	No	No	No	No	TRUE	FALSE	I am not sure	TRUE	FALSE	TRUE	I am not sure	I am not sure	I am not sure	I am not sure	TRUE	4 Agree	1 Strongly disagree	5 Strongly Agree	5 Strongly Agree	5 Strongly Agree	5 Strongly Agree	Never	Never	Sometimes	Usually	Usually	Never	Never	Yes	Yes	Yes	Yes	Yes	Yes	Yes	Yes
Female	Filipino	University	Kuala Lumpur	Domestic helpers	No	No	No	No	Yes	TRUE	FALSE	I am not sure	TRUE	TRUE	TRUE	TRUE	FALSE	TRUE	I am not sure	TRUE	5 Strongly Agree	5 Strongly Agree	5 Strongly Agree	5 Strongly Agree	3 Neutral	5 Strongly Agree	Sometimes	Never	Sometimes	Usually	Sometimes	Never	Sometimes	Yes	Yes	Yes	No	Yes	Yes	Yes	No
Female	Filipino	High school	Kuala Lumpur	Services	No	No	No	No	No	TRUE	FALSE	FALSE	TRUE	FALSE	FALSE	TRUE	FALSE	TRUE	TRUE	TRUE	5 Strongly Agree	3 Neutral	5 Strongly Agree	5 Strongly Agree	1 Strongly disagree	5 Strongly Agree	Sometimes	Sometimes	Usually	Usually	Sometimes	Sometimes	Sometimes	Yes	Yes	Yes	No	Yes	Yes	Yes	No
Female	Filipino	University	Kuala Lumpur	Domestic helpers	No	No	No	No	No	TRUE	FALSE	FALSE	FALSE	FALSE	TRUE	TRUE	FALSE	TRUE	I am not sure	TRUE	5 Strongly Agree	1 Strongly disagree	5 Strongly Agree	5 Strongly Agree	1 Strongly disagree	5 Strongly Agree	Usually	Never	Usually	Usually	Sometimes	Never	Never	Yes	Yes	Yes	Yes	Yes	Yes	Yes	Yes
Female	Filipino	University	Kuala Lumpur	Domestic helpers	No	No	No	No	No	I am not sure	I am not sure	I am not sure	I am not sure	I am not sure	I am not sure	I am not sure	I am not sure	I am not sure	I am not sure	I am not sure	3 Neutral	3 Neutral	3 Neutral	3 Neutral	3 Neutral	3 Neutral	Usually	Usually	Usually	Usually	Sometimes	Sometimes	Never	Yes	Yes	Yes	Yes	Yes	Yes	Yes	Yes
Female	Filipino	University	Kuala Lumpur	Domestic helpers	No	No	No	No	No	TRUE	TRUE	I am not sure	TRUE	I am not sure	FALSE	TRUE	I am not sure	I am not sure	I am not sure	I am not sure	4 Agree	4 Agree	4 Agree	4 Agree	2 Disagree	4 Agree	Usually	Never	Usually	Usually	Never	Never	Sometimes	Yes	No	No	No	No	No	No	No
Female	Filipino	University	Kuala Lumpur	Domestic helpers	No	No	No	No	No	TRUE	TRUE	I am not sure	TRUE	I am not sure	I am not sure	I am not sure	I am not sure	I am not sure	I am not sure	I am not sure	3 Neutral	3 Neutral	3 Neutral	3 Neutral	3 Neutral	3 Neutral	Never	Sometimes	Usually	Sometimes	Never	Usually	Usually	Yes	Yes	Yes	No	Yes	Yes	Yes	No
Male	Filipino	High school	Kuala Lumpur	Manufacturing	No	No	No	No	Yes	TRUE	FALSE	I am not sure	TRUE	TRUE	TRUE	TRUE	FALSE	TRUE	I am not sure	TRUE	5 Strongly Agree	1 Strongly disagree	4 Agree	5 Strongly Agree	1 Strongly disagree	5 Strongly Agree	Usually	Usually	Usually	Sometimes	Sometimes	Sometimes	Sometimes	No	Yes	Yes	Yes	No	Yes	Yes	Yes
Female	Filipino	High school	Petaling	Domestic helpers	No	No	No	No	No	TRUE	FALSE	FALSE	TRUE	FALSE	TRUE	TRUE	FALSE	FALSE	I am not sure	TRUE	5 Strongly Agree	5 Strongly Agree	5 Strongly Agree	5 Strongly Agree	2 Disagree	5 Strongly Agree	Usually	Sometimes	Usually	Usually	Usually	Sometimes	Usually	Yes	Yes	Yes	Yes	Yes	Yes	Yes	Yes
Male	Filipino	University	Kuala Lumpur	Services	No	No	No	No	No	TRUE	TRUE	TRUE	TRUE	TRUE	TRUE	TRUE	TRUE	TRUE	TRUE	TRUE	1 Strongly disagree	1 Strongly disagree	1 Strongly disagree	1 Strongly disagree	1 Strongly disagree	1 Strongly disagree	Usually	Usually	Usually	Usually	Usually	Usually	Usually	Yes	Yes	Yes	Yes	Yes	Yes	Yes	Yes
Female	Filipino	University	Kuala Lumpur	Domestic helpers	No	No	No	No	No	TRUE	TRUE	FALSE	TRUE	I am not sure	TRUE	TRUE	FALSE	TRUE	I am not sure	TRUE	3 Neutral	2 Disagree	3 Neutral	3 Neutral	2 Disagree	3 Neutral	Sometimes	Never	Sometimes	Never	Sometimes	Sometimes	Sometimes	Yes	No	Yes	No	Yes	No	Yes	No
Female	Filipino	Primary school	Hulu Selangor	Domestic helpers	Yes	Yes	Yes	Yes	Yes	TRUE	TRUE	I am not sure	TRUE	FALSE	TRUE	TRUE	FALSE	TRUE	TRUE	TRUE	1 Strongly disagree	1 Strongly disagree	1 Strongly disagree	1 Strongly disagree	1 Strongly disagree	1 Strongly disagree	Usually	Usually	Usually	Usually	Usually	Usually	Usually	Yes	Yes	Yes	Yes	Yes	Yes	Yes	Yes
Male	Filipino	High school	Hulu Selangor	Construction	No	No	No	No	No	TRUE	TRUE	I am not sure	TRUE	I am not sure	TRUE	TRUE	TRUE	FALSE	TRUE	TRUE	1 Strongly disagree	1 Strongly disagree	1 Strongly disagree	1 Strongly disagree	1 Strongly disagree	1 Strongly disagree	Usually	Usually	Usually	Sometimes	Sometimes	Sometimes	Sometimes	Yes	Yes	Yes	Yes	Yes	Yes	Yes	Yes
Female	Filipino	High school	Hulu Selangor	Domestic helpers	No	No	No	No	No	TRUE	TRUE	I am not sure	TRUE	I am not sure	FALSE	TRUE	I am not sure	I am not sure	I am not sure	I am not sure	1 Strongly disagree	1 Strongly disagree	1 Strongly disagree	1 Strongly disagree	1 Strongly disagree	1 Strongly disagree	Sometimes	Sometimes	Sometimes	Sometimes	Sometimes	Sometimes	Usually	Yes	Yes	Yes	Yes	Yes	Yes	Yes	Yes
Male	Filipino	High school	Hulu Selangor	Construction	No	No	No	Yes	No	TRUE	TRUE	FALSE	TRUE	I am not sure	I am not sure	TRUE	I am not sure	TRUE	I am not sure	I am not sure	1 Strongly disagree	1 Strongly disagree	1 Strongly disagree	1 Strongly disagree	2 Disagree	1 Strongly disagree	Usually	Sometimes	Sometimes	Usually	Usually	Usually	Usually	Yes	Yes	Yes	Yes	Yes	Yes	Yes	Yes
Male	Filipino	High school	Hulu Selangor	Manufacturing	No	No	No	No	No	TRUE	TRUE	FALSE	TRUE	FALSE	FALSE	TRUE	FALSE	I am not sure	I am not sure	I am not sure	1 Strongly disagree	1 Strongly disagree	1 Strongly disagree	1 Strongly disagree	1 Strongly disagree	1 Strongly disagree	Usually	Usually	Sometimes	Sometimes	Sometimes	Usually	Usually	Yes	Yes	Yes	Yes	Yes	Yes	Yes	Yes
Female	Filipino	University	Kuala Lumpur	Domestic helpers	No	No	No	No	No	TRUE	TRUE	I am not sure	TRUE	TRUE	TRUE	TRUE	TRUE	I am not sure	FALSE	TRUE	4 Agree	4 Agree	4 Agree	4 Agree	4 Agree	4 Agree	Never	Sometimes	Sometimes	Sometimes	Sometimes	Usually	Sometimes	Yes	No	Yes	No	Yes	No	Yes	No
Female	Filipino	High school	Petaling	Domestic helpers	No	No	No	No	No	TRUE	FALSE	I am not sure	TRUE	TRUE	TRUE	TRUE	FALSE	TRUE	I am not sure	TRUE	5 Strongly Agree	3 Neutral	5 Strongly Agree	5 Strongly Agree	1 Strongly disagree	5 Strongly Agree	Sometimes	Sometimes	Usually	Usually	Never	Never	Sometimes	No	No	Yes	Yes	Yes	Yes	Yes	Yes
Female	Filipino	High school	Kuala Lumpur	Domestic helpers	No	No	No	No	No	TRUE	I am not sure	I am not sure	TRUE	I am not sure	TRUE	TRUE	I am not sure	TRUE	I am not sure	FALSE	1 Strongly disagree	3 Neutral	1 Strongly disagree	1 Strongly disagree	1 Strongly disagree	3 Neutral	Usually	Sometimes	Sometimes	Sometimes	Sometimes	Never	Never	Yes	Yes	Yes	Yes	Yes	Yes	Yes	Yes
Female	Filipino	High school	Kuala Lumpur	Domestic helpers	No	No	No	No	No	TRUE	I am not sure	I am not sure	TRUE	I am not sure	TRUE	TRUE	I am not sure	TRUE	I am not sure	TRUE	1 Strongly disagree	1 Strongly disagree	1 Strongly disagree	1 Strongly disagree	3 Neutral	1 Strongly disagree	Usually	Sometimes	Sometimes	Sometimes	Never	Never	Sometimes	Yes	Yes	Yes	Yes	Yes	Yes	Yes	Yes
Female	Filipino	University	Gombak	Domestic helpers	No	No	No	No	No	TRUE	I am not sure	I am not sure	TRUE	I am not sure	TRUE	TRUE	FALSE	TRUE	I am not sure	TRUE	1 Strongly disagree	1 Strongly disagree	1 Strongly disagree	1 Strongly disagree	3 Neutral	1 Strongly disagree	Usually	Sometimes	Sometimes	Sometimes	Sometimes	Never	Sometimes	Yes	Yes	Yes	Yes	Yes	Yes	Yes	Yes
Female	Filipino	High school	Kuala Lumpur	Domestic helpers	No	No	No	No	No	TRUE	I am not sure	I am not sure	TRUE	I am not sure	TRUE	TRUE	FALSE	TRUE	I am not sure	I am not sure	1 Strongly disagree	1 Strongly disagree	1 Strongly disagree	1 Strongly disagree	1 Strongly disagree	1 Strongly disagree	Usually	Sometimes	Sometimes	Sometimes	Sometimes	Never	Never	Yes	Yes	Yes	Yes	Yes	Yes	Yes	Yes
Female	Filipino	High school	Hulu Langat	Domestic helpers	No	No	No	No	No	TRUE	FALSE	I am not sure	TRUE	FALSE	I am not sure	TRUE	FALSE	I am not sure	I am not sure	TRUE	4 Agree	4 Agree	4 Agree	5 Strongly Agree	3 Neutral	4 Agree	Sometimes	Sometimes	Usually	Sometimes	Sometimes	Sometimes	Sometimes	Yes	Yes	Yes	Yes	No	Yes	Yes	Yes
Male	Filipino	High school	Hulu Langat	Manufacturing	No	No	No	No	No	TRUE	FALSE	FALSE	TRUE	TRUE	TRUE	TRUE	FALSE	TRUE	I am not sure	TRUE	4 Agree	4 Agree	5 Strongly Agree	4 Agree	1 Strongly disagree	4 Agree	Usually	Sometimes	Usually	Usually	Usually	Usually	Sometimes	No	Yes	Yes	Yes	No	Yes	Yes	Yes
Male	Filipino	Primary school	Hulu Langat	Manufacturing	No	No	No	No	No	TRUE	FALSE	FALSE	TRUE	TRUE	TRUE	TRUE	FALSE	TRUE	I am not sure	TRUE	5 Strongly Agree	5 Strongly Agree	5 Strongly Agree	5 Strongly Agree	1 Strongly disagree	4 Agree	Usually	Sometimes	Usually	Usually	Sometimes	Sometimes	Sometimes	No	Yes	Yes	No	No	Yes	Yes	No
Female	Filipino	High school	Kuala Lumpur	Domestic helpers	No	No	No	No	No	TRUE	I am not sure	I am not sure	TRUE	TRUE	TRUE	TRUE	TRUE	TRUE	I am not sure	FALSE	1 Strongly disagree	1 Strongly disagree	1 Strongly disagree	1 Strongly disagree	1 Strongly disagree	1 Strongly disagree	Sometimes	Sometimes	Sometimes	Sometimes	Sometimes	Never	Usually	Yes	Yes	Yes	Yes	Yes	Yes	Yes	Yes
Female	Filipino	High school	Kuala Lumpur	Domestic helpers	No	No	No	No	No	TRUE	I am not sure	I am not sure	TRUE	I am not sure	TRUE	TRUE	I am not sure	TRUE	TRUE	TRUE	1 Strongly disagree	1 Strongly disagree	1 Strongly disagree	1 Strongly disagree	1 Strongly disagree	1 Strongly disagree	Sometimes	Sometimes	Sometimes	Sometimes	Usually	Never	Usually	Yes	Yes	Yes	Yes	Yes	Yes	Yes	Yes
Female	Filipino	University	Kuala Lumpur	Domestic helpers	No	No	No	No	No	TRUE	I am not sure	I am not sure	TRUE	I am not sure	TRUE	TRUE	TRUE	TRUE	TRUE	TRUE	1 Strongly disagree	1 Strongly disagree	1 Strongly disagree	1 Strongly disagree	1 Strongly disagree	1 Strongly disagree	Usually	Sometimes	Sometimes	Sometimes	Sometimes	Never	Usually	Yes	Yes	Yes	Yes	Yes	Yes	Yes	Yes
Female	Filipino	University	Kuala Lumpur	Domestic helpers	No	No	No	No	No	TRUE	I am not sure	I am not sure	TRUE	I am not sure	TRUE	TRUE	TRUE	TRUE	TRUE	TRUE	1 Strongly disagree	1 Strongly disagree	1 Strongly disagree	1 Strongly disagree	1 Strongly disagree	1 Strongly disagree	Usually	Sometimes	Sometimes	Sometimes	Sometimes	Never	Usually	Yes	Yes	Yes	Yes	Yes	Yes	Yes	Yes
Male	Filipino	High school	Hulu Langat	Construction	No	No	No	No	No	TRUE	FALSE	FALSE	TRUE	TRUE	TRUE	TRUE	FALSE	TRUE	TRUE	TRUE	5 Strongly Agree	5 Strongly Agree	5 Strongly Agree	5 Strongly Agree	2 Disagree	4 Agree	Usually	Sometimes	Usually	Usually	Usually	Usually	Usually	No	Yes	Yes	No	No	Yes	Yes	No
Female	Filipino	University	Kuala Lumpur	Domestic helpers	No	No	No	No	No	TRUE	I am not sure	I am not sure	TRUE	TRUE	TRUE	TRUE	I am not sure	TRUE	TRUE	TRUE	1 Strongly disagree	1 Strongly disagree	1 Strongly disagree	1 Strongly disagree	1 Strongly disagree	1 Strongly disagree	Usually	Sometimes	Sometimes	Sometimes	Sometimes	Sometimes	Sometimes	Yes	Yes	Yes	Yes	Yes	Yes	Yes	Yes
Female	Filipino	University	Kuala Lumpur	Domestic helpers	No	No	No	No	No	TRUE	I am not sure	I am not sure	TRUE	TRUE	TRUE	TRUE	I am not sure	TRUE	TRUE	TRUE	1 Strongly disagree	1 Strongly disagree	1 Strongly disagree	1 Strongly disagree	1 Strongly disagree	1 Strongly disagree	Usually	Sometimes	Sometimes	Sometimes	Sometimes	Sometimes	Sometimes	Yes	Yes	Yes	Yes	Yes	Yes	Yes	Yes
Male	Filipino	High school	Hulu Selangor	Manufacturing	No	No	No	No	No	TRUE	TRUE	I am not sure	TRUE	I am not sure	FALSE	I am not sure	I am not sure	FALSE	I am not sure	TRUE	1 Strongly disagree	1 Strongly disagree	2 Disagree	3 Neutral	3 Neutral	1 Strongly disagree	Never	Usually	Usually	Usually	Never	Usually	Never	Yes	No	Yes	No	Yes	No	Yes	No
Female	Filipino	No formal education	Hulu Selangor	Domestic helpers	No	No	No	No	No	TRUE	TRUE	TRUE	TRUE	I am not sure	I am not sure	TRUE	TRUE	I am not sure	I am not sure	TRUE	1 Strongly disagree	3 Neutral	1 Strongly disagree	1 Strongly disagree	3 Neutral	3 Neutral	Usually	Usually	Usually	Never	Sometimes	Usually	Usually	Yes	No	Yes	No	Yes	No	Yes	No
Male	Filipino	High school	Hulu Selangor	Services	No	No	No	No	No	TRUE	TRUE	TRUE	TRUE	TRUE	TRUE	TRUE	TRUE	TRUE	TRUE	TRUE	1 Strongly disagree	1 Strongly disagree	1 Strongly disagree	3 Neutral	2 Disagree	3 Neutral	Never	Usually	Usually	Usually	Sometimes	Usually	Never	Yes	No	Yes	Yes	Yes	No	Yes	Yes
Female	Filipino	University	Klang	Domestic helpers	No	No	No	No	No	TRUE	I am not sure	FALSE	TRUE	I am not sure	TRUE	TRUE	I am not sure	TRUE	I am not sure	TRUE	5 Strongly Agree	5 Strongly Agree	5 Strongly Agree	5 Strongly Agree	4 Agree	3 Neutral	Sometimes	Sometimes	Usually	Usually	Never	Usually	Never	Yes	Yes	Yes	Yes	Yes	Yes	Yes	Yes
Female	Filipino	University	Petaling	Construction	No	No	No	No	No	TRUE	FALSE	I am not sure	TRUE	I am not sure	TRUE	TRUE	FALSE	TRUE	TRUE	TRUE	4 Agree	2 Disagree	4 Agree	4 Agree	2 Disagree	4 Agree	Never	Sometimes	Usually	Usually	Usually	Sometimes	Never	No	No	Yes	Yes	Yes	Yes	Yes	Yes
Female	Filipino	University	Kuala Lumpur	Domestic helpers	No	No	No	No	Yes	TRUE	TRUE	I am not sure	TRUE	I am not sure	TRUE	TRUE	I am not sure	I am not sure	I am not sure	TRUE	5 Strongly Agree	5 Strongly Agree	3 Neutral	3 Neutral	3 Neutral	3 Neutral	Sometimes	Never	Usually	Usually	Never	Sometimes	Never	Yes	Yes	Yes	Yes	Yes	Yes	Yes	Yes
Male	Filipino	University	Kuala Lumpur	Services	No	No	No	No	No	TRUE	I am not sure	TRUE	TRUE	I am not sure	TRUE	TRUE	FALSE	TRUE	I am not sure	TRUE	4 Agree	4 Agree	4 Agree	4 Agree	2 Disagree	4 Agree	Sometimes	Sometimes	Usually	Sometimes	Sometimes	Sometimes	Never	No	Yes	Yes	No	No	Yes	Yes	No
Female	Filipino	University	Kuala Lumpur	Domestic helpers	No	No	No	No	No	TRUE	TRUE	I am not sure	TRUE	I am not sure	TRUE	TRUE	I am not sure	I am not sure	I am not sure	TRUE	5 Strongly Agree	3 Neutral	4 Agree	5 Strongly Agree	4 Agree	5 Strongly Agree	Usually	Usually	Usually	Usually	Usually	Never	Usually	Yes	Yes	Yes	Yes	Yes	Yes	Yes	Yes
Male	Nepali	Primary school	Kuala Lumpur	Services	No	No	Yes	No	No	TRUE	I am not sure	FALSE	I am not sure	I am not sure	I am not sure	TRUE	FALSE	TRUE	I am not sure	TRUE	5 Strongly Agree	4 Agree	4 Agree	3 Neutral	5 Strongly Agree	5 Strongly Agree	Never	Never	Sometimes	Sometimes	Never	Never	Never	Yes	No	Yes	No	Yes	No	Yes	Yes
Male	Nepali	Primary school	Kuala Lumpur	Services	No	No	No	No	No	TRUE	TRUE	FALSE	TRUE	FALSE	TRUE	TRUE	FALSE	TRUE	FALSE	TRUE	5 Strongly Agree	5 Strongly Agree	5 Strongly Agree	5 Strongly Agree	5 Strongly Agree	5 Strongly Agree	Sometimes	Never	Sometimes	Sometimes	Never	Never	Never	Yes	No	Yes	No	Yes	Yes	Yes	No
Female	Filipino	University	Kuala Lumpur	Domestic helpers	No	No	No	No	Yes	TRUE	TRUE	I am not sure	TRUE	I am not sure	TRUE	TRUE	I am not sure	TRUE	I am not sure	TRUE	5 Strongly Agree	4 Agree	5 Strongly Agree	5 Strongly Agree	2 Disagree	4 Agree	Sometimes	Sometimes	Usually	Usually	Sometimes	Sometimes	Sometimes	Yes	Yes	Yes	Yes	Yes	Yes	Yes	Yes
Female	Filipino	University	Kuala Lumpur	Domestic helpers	No	No	No	No	No	TRUE	I am not sure	I am not sure	TRUE	I am not sure	TRUE	TRUE	FALSE	I am not sure	I am not sure	TRUE	4 Agree	3 Neutral	4 Agree	4 Agree	3 Neutral	4 Agree	Sometimes	Never	Sometimes	Usually	Sometimes	Never	Sometimes	Yes	Yes	Yes	Yes	Yes	Yes	Yes	Yes
Female	Filipino	High school	Kuala Lumpur	Domestic helpers	No	No	No	No	No	TRUE	FALSE	TRUE	TRUE	TRUE	TRUE	TRUE	FALSE	TRUE	TRUE	TRUE	5 Strongly Agree	5 Strongly Agree	5 Strongly Agree	5 Strongly Agree	1 Strongly disagree	5 Strongly Agree	Usually	Never	Usually	Usually	Sometimes	Never	Sometimes	Yes	Yes	Yes	No	Yes	Yes	Yes	No
Male	Filipino	University	Petaling	Services	No	No	No	No	No	TRUE	FALSE	TRUE	TRUE	TRUE	TRUE	TRUE	FALSE	TRUE	FALSE	TRUE	5 Strongly Agree	3 Neutral	5 Strongly Agree	5 Strongly Agree	1 Strongly disagree	5 Strongly Agree	Usually	Never	Sometimes	Sometimes	Sometimes	Usually	Never	Yes	No	Yes	Yes	Yes	No	Yes	Yes
Male	Filipino	University	Kuala Lumpur	Construction	No	No	No	No	No	TRUE	TRUE	FALSE	TRUE	I am not sure	TRUE	TRUE	I am not sure	I am not sure	I am not sure	I am not sure	1 Strongly disagree	1 Strongly disagree	1 Strongly disagree	1 Strongly disagree	2 Disagree	1 Strongly disagree	Sometimes	Sometimes	Sometimes	Sometimes	Never	Sometimes	Sometimes	Yes	Yes	Yes	Yes	Yes	Yes	Yes	Yes
Female	Filipino	High school	Kuala Lumpur	Domestic helpers	No	No	No	No	No	TRUE	TRUE	FALSE	TRUE	TRUE	TRUE	TRUE	TRUE	TRUE	TRUE	TRUE	5 Strongly Agree	4 Agree	4 Agree	5 Strongly Agree	3 Neutral	4 Agree	Never	Never	Usually	Usually	Sometimes	Sometimes	Never	Yes	Yes	Yes	Yes	Yes	Yes	Yes	Yes
Female	Filipino	High school	Sepang	Domestic helpers	No	No	No	No	No	TRUE	TRUE	I am not sure	TRUE	I am not sure	TRUE	TRUE	I am not sure	TRUE	I am not sure	TRUE	5 Strongly Agree	5 Strongly Agree	5 Strongly Agree	5 Strongly Agree	4 Agree	5 Strongly Agree	Sometimes	Never	Sometimes	Sometimes	Sometimes	Sometimes	Sometimes	Yes	Yes	Yes	Yes	Yes	Yes	Yes	Yes
Male	Nepali	High school	Klang	Manufacturing	No	No	No	No	No	TRUE	FALSE	FALSE	TRUE	FALSE	TRUE	I am not sure	FALSE	I am not sure	TRUE	TRUE	5 Strongly Agree	5 Strongly Agree	5 Strongly Agree	4 Agree	4 Agree	4 Agree	Never	Never	Sometimes	Sometimes	Sometimes	Never	Never	Yes	No	Yes	No	Yes	No	Yes	Yes
Male	Nepali	High school	Kuala Lumpur	Services	No	No	No	No	No	TRUE	TRUE	TRUE	TRUE	TRUE	TRUE	I am not sure	I am not sure	I am not sure	TRUE	TRUE	5 Strongly Agree	5 Strongly Agree	5 Strongly Agree	4 Agree	2 Disagree	5 Strongly Agree	Usually	Never	Sometimes	Never	Usually	Never	Never	Yes	Yes	Yes	No	Yes	Yes	Yes	No
Male	Nepali	High school	Kuala Lumpur	Services	No	No	No	No	No	TRUE	TRUE	TRUE	TRUE	FALSE	TRUE	FALSE	I am not sure	TRUE	I am not sure	TRUE	5 Strongly Agree	5 Strongly Agree	5 Strongly Agree	5 Strongly Agree	4 Agree	4 Agree	Never	Never	Sometimes	Sometimes	Sometimes	Never	Never	Yes	Yes	Yes	No	Yes	Yes	Yes	Yes
Male	Nepali	High school	Kuala Lumpur	Services	No	No	No	No	No	TRUE	FALSE	FALSE	TRUE	FALSE	TRUE	TRUE	I am not sure	TRUE	TRUE	TRUE	5 Strongly Agree	5 Strongly Agree	5 Strongly Agree	5 Strongly Agree	5 Strongly Agree	5 Strongly Agree	Never	Never	Sometimes	Sometimes	Sometimes	Never	Never	Yes	Yes	Yes	No	Yes	Yes	Yes	Yes
Male	Nepali	High school	Klang	Services	No	No	No	No	No	TRUE	FALSE	FALSE	TRUE	FALSE	TRUE	TRUE	FALSE	TRUE	TRUE	TRUE	5 Strongly Agree	5 Strongly Agree	5 Strongly Agree	5 Strongly Agree	5 Strongly Agree	5 Strongly Agree	Never	Never	Sometimes	Sometimes	Sometimes	Never	Sometimes	Yes	Yes	Yes	No	Yes	Yes	Yes	No
Male	Nepali	High school	Kuala Lumpur	Manufacturing	No	No	No	No	No	TRUE	TRUE	FALSE	TRUE	FALSE	TRUE	TRUE	FALSE	TRUE	TRUE	TRUE	5 Strongly Agree	5 Strongly Agree	5 Strongly Agree	5 Strongly Agree	5 Strongly Agree	5 Strongly Agree	Never	Never	Sometimes	Sometimes	Sometimes	Never	Never	Yes	Yes	Yes	No	Yes	Yes	Yes	No
Male	Nepali	High school	Petaling	Services	No	No	No	No	No	TRUE	FALSE	FALSE	TRUE	FALSE	TRUE	I am not sure	FALSE	TRUE	TRUE	TRUE	5 Strongly Agree	5 Strongly Agree	5 Strongly Agree	5 Strongly Agree	5 Strongly Agree	5 Strongly Agree	Sometimes	Never	Sometimes	Sometimes	Sometimes	Sometimes	Sometimes	Yes	Yes	Yes	No	Yes	Yes	Yes	No
Male	Nepali	High school	Kuala Lumpur	Services	No	No	No	No	No	TRUE	FALSE	FALSE	TRUE	FALSE	TRUE	I am not sure	FALSE	TRUE	TRUE	TRUE	5 Strongly Agree	5 Strongly Agree	5 Strongly Agree	5 Strongly Agree	5 Strongly Agree	5 Strongly Agree	Never	Never	Never	Never	Never	Never	Never	Yes	Yes	Yes	No	Yes	Yes	Yes	No
Male	Nepali	High school	Kuala Lumpur	Services	No	No	No	No	No	TRUE	TRUE	TRUE	TRUE	FALSE	FALSE	I am not sure	I am not sure	TRUE	TRUE	TRUE	5 Strongly Agree	5 Strongly Agree	5 Strongly Agree	5 Strongly Agree	5 Strongly Agree	5 Strongly Agree	Never	Never	Never	Sometimes	Usually	Never	Never	Yes	Yes	Yes	Yes	Yes	Yes	Yes	No
Male	Nepali	High school	Kuala Lumpur	Manufacturing	No	No	No	No	No	TRUE	FALSE	FALSE	TRUE	FALSE	TRUE	I am not sure	I am not sure	TRUE	TRUE	TRUE	5 Strongly Agree	5 Strongly Agree	5 Strongly Agree	5 Strongly Agree	5 Strongly Agree	5 Strongly Agree	Never	Never	Sometimes	Sometimes	Sometimes	Sometimes	Sometimes	Yes	Yes	Yes	No	Yes	Yes	Yes	No
Male	Nepali	Primary school	Kuala Lumpur	Services	No	No	No	No	No	TRUE	TRUE	FALSE	TRUE	FALSE	TRUE	TRUE	FALSE	TRUE	TRUE	TRUE	5 Strongly Agree	5 Strongly Agree	5 Strongly Agree	5 Strongly Agree	5 Strongly Agree	4 Agree	Never	Never	Sometimes	Sometimes	Sometimes	Never	Never	Yes	Yes	Yes	No	Yes	Yes	Yes	No
Male	Nepali	High school	Gombak	Services	No	No	No	No	No	TRUE	TRUE	FALSE	TRUE	FALSE	TRUE	TRUE	FALSE	TRUE	TRUE	TRUE	5 Strongly Agree	5 Strongly Agree	5 Strongly Agree	5 Strongly Agree	5 Strongly Agree	5 Strongly Agree	Usually	Sometimes	Sometimes	Sometimes	Sometimes	Never	Sometimes	Yes	Yes	Yes	No	Yes	Yes	Yes	No
Male	Nepali	High school	Kuala Lumpur	Services	No	No	No	No	No	TRUE	TRUE	FALSE	TRUE	FALSE	TRUE	TRUE	TRUE	TRUE	TRUE	TRUE	5 Strongly Agree	5 Strongly Agree	5 Strongly Agree	5 Strongly Agree	5 Strongly Agree	5 Strongly Agree	Never	Never	Sometimes	Sometimes	Sometimes	Sometimes	Never	Yes	Yes	Yes	No	Yes	Yes	Yes	No
Male	Nepali	High school	Kuala Lumpur	Construction	No	No	No	No	No	TRUE	TRUE	TRUE	TRUE	TRUE	TRUE	TRUE	TRUE	TRUE	TRUE	TRUE	5 Strongly Agree	5 Strongly Agree	5 Strongly Agree	5 Strongly Agree	5 Strongly Agree	5 Strongly Agree	Never	Never	Usually	Usually	Usually	Usually	Usually	Yes	Yes	Yes	No	Yes	Yes	Yes	No
Male	Nepali	High school	Kuala Lumpur	Plantation	No	No	No	No	No	TRUE	FALSE	FALSE	TRUE	FALSE	TRUE	TRUE	FALSE	TRUE	TRUE	TRUE	5 Strongly Agree	5 Strongly Agree	5 Strongly Agree	4 Agree	4 Agree	4 Agree	Never	Never	Sometimes	Sometimes	Sometimes	Sometimes	Sometimes	Yes	Yes	Yes	No	Yes	Yes	Yes	Yes
Male	Nepali	High school	Kuala Lumpur	Services	No	No	Yes	No	No	TRUE	FALSE	FALSE	TRUE	FALSE	I am not sure	I am not sure	FALSE	TRUE	TRUE	TRUE	5 Strongly Agree	5 Strongly Agree	5 Strongly Agree	5 Strongly Agree	2 Disagree	4 Agree	Never	Never	Usually	Sometimes	Sometimes	Never	Never	Yes	Yes	Yes	No	Yes	Yes	Yes	No
Male	Nepali	Primary school	Gombak	Services	No	No	Yes	No	No	TRUE	FALSE	FALSE	TRUE	FALSE	TRUE	TRUE	TRUE	TRUE	TRUE	TRUE	5 Strongly Agree	5 Strongly Agree	5 Strongly Agree	5 Strongly Agree	3 Neutral	4 Agree	Never	Never	Never	Never	Sometimes	Never	Never	Yes	Yes	Yes	Yes	Yes	Yes	Yes	Yes
Male	Nepali	High school	Kuala Lumpur	Services	No	No	No	No	No	TRUE	FALSE	FALSE	TRUE	FALSE	TRUE	I am not sure	I am not sure	TRUE	TRUE	TRUE	5 Strongly Agree	5 Strongly Agree	5 Strongly Agree	4 Agree	3 Neutral	4 Agree	Never	Never	Sometimes	Sometimes	Sometimes	Never	Sometimes	Yes	Yes	Yes	No	Yes	Yes	Yes	No
Male	Nepali	High school	Kuala Lumpur	Services	No	No	Yes	No	No	TRUE	FALSE	FALSE	TRUE	FALSE	TRUE	I am not sure	FALSE	TRUE	TRUE	TRUE	5 Strongly Agree	5 Strongly Agree	5 Strongly Agree	5 Strongly Agree	3 Neutral	4 Agree	Never	Never	Sometimes	Sometimes	Sometimes	Never	Never	Yes	Yes	Yes	Yes	Yes	Yes	Yes	Yes
Female	Nepali	Primary school	Kuala Lumpur	Services	No	No	No	No	No	TRUE	FALSE	FALSE	TRUE	FALSE	TRUE	I am not sure	FALSE	TRUE	TRUE	TRUE	5 Strongly Agree	5 Strongly Agree	5 Strongly Agree	5 Strongly Agree	2 Disagree	4 Agree	Never	Never	Never	Never	Sometimes	Never	Never	Yes	Yes	Yes	Yes	Yes	Yes	Yes	Yes
Male	Nepali	High school	Kuala Lumpur	Services	No	No	No	No	No	TRUE	TRUE	FALSE	TRUE	TRUE	FALSE	I am not sure	FALSE	TRUE	TRUE	TRUE	5 Strongly Agree	5 Strongly Agree	5 Strongly Agree	5 Strongly Agree	5 Strongly Agree	5 Strongly Agree	Never	Never	Sometimes	Sometimes	Sometimes	Never	Never	Yes	Yes	Yes	Yes	Yes	Yes	Yes	Yes
Male	Nepali	High school	Kuala Lumpur	Services	No	No	No	No	No	TRUE	FALSE	FALSE	TRUE	TRUE	TRUE	TRUE	I am not sure	TRUE	TRUE	TRUE	5 Strongly Agree	5 Strongly Agree	5 Strongly Agree	5 Strongly Agree	2 Disagree	5 Strongly Agree	Never	Never	Never	Never	Never	Never	Never	Yes	Yes	Yes	Yes	Yes	Yes	Yes	Yes
Male	Nepali	High school	Kuala Lumpur	Services	No	No	No	No	No	TRUE	FALSE	FALSE	TRUE	FALSE	TRUE	I am not sure	I am not sure	TRUE	TRUE	TRUE	5 Strongly Agree	5 Strongly Agree	5 Strongly Agree	5 Strongly Agree	2 Disagree	4 Agree	Never	Never	Sometimes	Sometimes	Sometimes	Never	Never	Yes	Yes	Yes	Yes	Yes	Yes	Yes	Yes
Male	Nepali	High school	Kuala Lumpur	Services	No	No	No	No	No	TRUE	TRUE	FALSE	TRUE	FALSE	TRUE	I am not sure	I am not sure	TRUE	TRUE	TRUE	5 Strongly Agree	5 Strongly Agree	5 Strongly Agree	5 Strongly Agree	3 Neutral	3 Neutral	Never	Never	Never	Sometimes	Sometimes	Never	Never	Yes	Yes	Yes	Yes	Yes	Yes	Yes	Yes
Male	Nepali	High school	Kuala Lumpur	Services	No	No	No	No	No	TRUE	FALSE	FALSE	TRUE	FALSE	TRUE	I am not sure	I am not sure	TRUE	TRUE	TRUE	5 Strongly Agree	5 Strongly Agree	5 Strongly Agree	4 Agree	3 Neutral	3 Neutral	Never	Never	Sometimes	Sometimes	Sometimes	Never	Never	Yes	Yes	Yes	Yes	Yes	Yes	Yes	Yes
Male	Nepali	High school	Kuala Lumpur	Services	No	No	No	No	No	TRUE	FALSE	FALSE	TRUE	FALSE	TRUE	TRUE	FALSE	TRUE	TRUE	TRUE	5 Strongly Agree	5 Strongly Agree	5 Strongly Agree	5 Strongly Agree	3 Neutral	4 Agree	Never	Never	Sometimes	Sometimes	Sometimes	Never	Never	Yes	Yes	Yes	No	Yes	Yes	Yes	No
Male	Nepali	High school	Kuala Lumpur	Services	No	No	No	No	No	TRUE	FALSE	FALSE	TRUE	FALSE	TRUE	FALSE	FALSE	TRUE	TRUE	TRUE	5 Strongly Agree	5 Strongly Agree	5 Strongly Agree	5 Strongly Agree	5 Strongly Agree	5 Strongly Agree	Never	Never	Sometimes	Never	Sometimes	Never	Never	Yes	Yes	Yes	No	Yes	Yes	Yes	Yes
Male	Nepali	High school	Kuala Lumpur	Services	No	No	No	No	No	TRUE	FALSE	FALSE	TRUE	FALSE	TRUE	TRUE	FALSE	TRUE	TRUE	TRUE	5 Strongly Agree	5 Strongly Agree	5 Strongly Agree	4 Agree	4 Agree	2 Disagree	Never	Never	Never	Never	Sometimes	Never	Never	Yes	Yes	Yes	Yes	Yes	Yes	Yes	Yes
Male	Nepali	University	Klang	Manufacturing	No	No	No	No	No	TRUE	FALSE	FALSE	TRUE	FALSE	TRUE	I am not sure	FALSE	TRUE	TRUE	TRUE	5 Strongly Agree	5 Strongly Agree	5 Strongly Agree	5 Strongly Agree	2 Disagree	3 Neutral	Never	Never	Sometimes	Never	Sometimes	Never	Never	Yes	Yes	Yes	No	Yes	Yes	Yes	No
Male	Nepali	High school	Klang	Manufacturing	No	No	No	No	No	TRUE	FALSE	FALSE	TRUE	FALSE	TRUE	I am not sure	FALSE	TRUE	TRUE	TRUE	5 Strongly Agree	5 Strongly Agree	5 Strongly Agree	4 Agree	2 Disagree	4 Agree	Never	Never	Never	Never	Never	Never	Never	Yes	Yes	Yes	No	Yes	Yes	Yes	No
Male	Nepali	High school	Kuala Lumpur	Services	No	No	No	No	No	TRUE	FALSE	FALSE	TRUE	FALSE	TRUE	TRUE	FALSE	TRUE	TRUE	TRUE	5 Strongly Agree	5 Strongly Agree	5 Strongly Agree	5 Strongly Agree	3 Neutral	3 Neutral	Never	Never	Never	Never	Sometimes	Never	Never	Yes	Yes	Yes	No	Yes	Yes	Yes	No
Male	Nepali	Primary school	Kuala Lumpur	Services	No	No	No	No	No	TRUE	FALSE	FALSE	TRUE	FALSE	TRUE	TRUE	TRUE	TRUE	TRUE	TRUE	5 Strongly Agree	5 Strongly Agree	5 Strongly Agree	5 Strongly Agree	5 Strongly Agree	5 Strongly Agree	Never	Never	Never	Never	Sometimes	Never	Never	Yes	Yes	Yes	No	Yes	Yes	Yes	No
Male	Nepali	High school	Kuala Lumpur	Manufacturing	No	No	No	No	No	TRUE	FALSE	FALSE	TRUE	FALSE	TRUE	I am not sure	I am not sure	TRUE	TRUE	TRUE	5 Strongly Agree	5 Strongly Agree	5 Strongly Agree	5 Strongly Agree	4 Agree	3 Neutral	Never	Never	Never	Never	Never	Never	Never	Yes	Yes	Yes	Yes	Yes	Yes	Yes	Yes
Male	Nepali	High school	Kuala Lumpur	Services	No	No	No	No	No	TRUE	FALSE	FALSE	TRUE	FALSE	TRUE	I am not sure	FALSE	TRUE	TRUE	TRUE	5 Strongly Agree	5 Strongly Agree	5 Strongly Agree	5 Strongly Agree	5 Strongly Agree	5 Strongly Agree	Never	Never	Never	Never	Never	Never	Never	Yes	Yes	Yes	No	Yes	Yes	Yes	No
Male	Nepali	High school	Kuala Lumpur	Services	No	No	No	No	No	TRUE	FALSE	FALSE	TRUE	FALSE	TRUE	TRUE	FALSE	TRUE	TRUE	TRUE	5 Strongly Agree	5 Strongly Agree	5 Strongly Agree	5 Strongly Agree	5 Strongly Agree	5 Strongly Agree	Never	Never	Never	Never	Sometimes	Never	Never	Yes	Yes	Yes	No	Yes	Yes	Yes	No
Male	Nepali	High school	Kuala Lumpur	Services	No	No	No	No	No	TRUE	FALSE	FALSE	TRUE	FALSE	TRUE	I am not sure	FALSE	TRUE	TRUE	TRUE	5 Strongly Agree	5 Strongly Agree	5 Strongly Agree	5 Strongly Agree	5 Strongly Agree	5 Strongly Agree	Never	Never	Never	Never	Sometimes	Never	Never	Yes	Yes	Yes	Yes	Yes	Yes	Yes	No
Male	Nepali	University	Kuala Lumpur	Services	No	No	No	No	No	TRUE	FALSE	FALSE	TRUE	FALSE	TRUE	TRUE	FALSE	TRUE	TRUE	TRUE	5 Strongly Agree	5 Strongly Agree	5 Strongly Agree	5 Strongly Agree	4 Agree	4 Agree	Never	Never	Never	Never	Never	Never	Never	Yes	Yes	Yes	No	Yes	Yes	Yes	No
Male	Nepali	High school	Petaling	Services	No	No	No	No	No	TRUE	FALSE	FALSE	FALSE	FALSE	TRUE	I am not sure	I am not sure	TRUE	TRUE	TRUE	5 Strongly Agree	5 Strongly Agree	5 Strongly Agree	5 Strongly Agree	5 Strongly Agree	5 Strongly Agree	Never	Never	Never	Never	Never	Never	Never	Yes	Yes	Yes	No	Yes	Yes	Yes	No
Male	Nepali	High school	Kuala Lumpur	Services	No	No	No	No	No	TRUE	FALSE	FALSE	TRUE	FALSE	TRUE	FALSE	FALSE	TRUE	TRUE	TRUE	5 Strongly Agree	5 Strongly Agree	5 Strongly Agree	5 Strongly Agree	5 Strongly Agree	5 Strongly Agree	Never	Never	Never	Never	Never	Never	Never	Yes	Yes	Yes	Yes	Yes	Yes	Yes	Yes
Male	Nepali	High school	Kuala Lumpur	Services	No	No	No	No	No	TRUE	FALSE	FALSE	TRUE	FALSE	TRUE	TRUE	FALSE	TRUE	TRUE	TRUE	5 Strongly Agree	5 Strongly Agree	4 Agree	4 Agree	2 Disagree	2 Disagree	Never	Never	Never	Never	Never	Never	Never	No	No	No	No	No	No	No	No
Male	Nepali	Primary school	Kuala Lumpur	Services	No	No	No	No	No	TRUE	FALSE	FALSE	TRUE	FALSE	TRUE	I am not sure	I am not sure	TRUE	TRUE	TRUE	5 Strongly Agree	5 Strongly Agree	5 Strongly Agree	5 Strongly Agree	5 Strongly Agree	5 Strongly Agree	Never	Never	Never	Never	Never	Never	Never	Yes	Yes	Yes	Yes	Yes	Yes	Yes	Yes
Male	Nepali	High school	Kuala Lumpur	Construction	No	No	No	No	No	TRUE	FALSE	FALSE	TRUE	FALSE	TRUE	I am not sure	TRUE	TRUE	TRUE	TRUE	5 Strongly Agree	5 Strongly Agree	5 Strongly Agree	5 Strongly Agree	5 Strongly Agree	5 Strongly Agree	Never	Never	Never	Sometimes	Sometimes	Never	Never	Yes	Yes	Yes	Yes	Yes	Yes	Yes	Yes
Male	Nepali	High school	Kuala Lumpur	Services	No	No	No	No	No	TRUE	FALSE	FALSE	TRUE	FALSE	FALSE	I am not sure	FALSE	TRUE	TRUE	TRUE	5 Strongly Agree	5 Strongly Agree	5 Strongly Agree	5 Strongly Agree	5 Strongly Agree	5 Strongly Agree	Never	Never	Never	Never	Never	Never	Never	Yes	Yes	Yes	No	Yes	Yes	Yes	No
Male	Nepali	High school	Hulu Selangor	Manufacturing	No	No	No	No	No	TRUE	FALSE	FALSE	TRUE	FALSE	TRUE	I am not sure	I am not sure	TRUE	TRUE	TRUE	5 Strongly Agree	5 Strongly Agree	5 Strongly Agree	5 Strongly Agree	5 Strongly Agree	5 Strongly Agree	Never	Never	Never	Never	Never	Never	Never	Yes	Yes	Yes	Yes	Yes	Yes	Yes	Yes
Male	Nepali	High school	Kuala Lumpur	Services	No	No	No	No	No	TRUE	FALSE	FALSE	TRUE	FALSE	TRUE	TRUE	FALSE	TRUE	TRUE	TRUE	5 Strongly Agree	5 Strongly Agree	5 Strongly Agree	5 Strongly Agree	5 Strongly Agree	5 Strongly Agree	Never	Never	Never	Never	Never	Never	Never	Yes	Yes	Yes	Yes	Yes	Yes	Yes	Yes
Male	Nepali	High school	Kuala Lumpur	Services	No	No	No	No	No	TRUE	FALSE	FALSE	TRUE	FALSE	TRUE	TRUE	I am not sure	TRUE	TRUE	TRUE	5 Strongly Agree	5 Strongly Agree	5 Strongly Agree	5 Strongly Agree	5 Strongly Agree	5 Strongly Agree	Never	Never	Never	Never	Never	Never	Never	Yes	Yes	Yes	Yes	Yes	Yes	Yes	Yes
Male	Nepali	High school	Hulu Selangor	Manufacturing	No	No	No	No	No	TRUE	FALSE	FALSE	TRUE	FALSE	TRUE	I am not sure	FALSE	TRUE	TRUE	TRUE	5 Strongly Agree	5 Strongly Agree	5 Strongly Agree	5 Strongly Agree	5 Strongly Agree	5 Strongly Agree	Never	Never	Never	Never	Never	Never	Never	Yes	Yes	Yes	Yes	Yes	Yes	Yes	Yes
Male	Nepali	Primary school	Kuala Lumpur	Services	No	No	No	No	No	TRUE	I am not sure	I am not sure	I am not sure	I am not sure	TRUE	I am not sure	I am not sure	TRUE	I am not sure	I am not sure	5 Strongly Agree	5 Strongly Agree	5 Strongly Agree	5 Strongly Agree	5 Strongly Agree	5 Strongly Agree	Never	Never	Never	Never	Never	Never	Never	No	No	No	No	No	No	No	No
Female	Filipino	University	Kuala Lumpur	Domestic helpers	No	No	No	No	No	TRUE	I am not sure	I am not sure	TRUE	I am not sure	TRUE	TRUE	FALSE	TRUE	I am not sure	TRUE	5 Strongly Agree	3 Neutral	3 Neutral	5 Strongly Agree	1 Strongly disagree	4 Agree	Sometimes	Sometimes	Sometimes	Sometimes	Sometimes	Sometimes	Sometimes	Yes	Yes	No	No	Yes	Yes	No	No
Male	Nepali	Primary school	Kuala Lumpur	Services	No	No	No	No	No	TRUE	FALSE	FALSE	TRUE	FALSE	TRUE	TRUE	FALSE	TRUE	TRUE	TRUE	5 Strongly Agree	5 Strongly Agree	5 Strongly Agree	5 Strongly Agree	5 Strongly Agree	5 Strongly Agree	Never	Never	Never	Never	Never	Never	Never	Yes	Yes	Yes	Yes	Yes	Yes	Yes	Yes
Male	Nepali	High school	Kuala Lumpur	Services	No	No	No	No	No	TRUE	FALSE	FALSE	TRUE	FALSE	TRUE	I am not sure	FALSE	TRUE	TRUE	TRUE	5 Strongly Agree	5 Strongly Agree	5 Strongly Agree	5 Strongly Agree	5 Strongly Agree	5 Strongly Agree	Never	Never	Never	Sometimes	Sometimes	Sometimes	Never	No	No	No	No	No	No	No	No
Male	Nepali	High school	Kuala Lumpur	Services	No	No	No	No	No	TRUE	FALSE	FALSE	TRUE	FALSE	TRUE	I am not sure	I am not sure	TRUE	TRUE	TRUE	5 Strongly Agree	5 Strongly Agree	5 Strongly Agree	5 Strongly Agree	5 Strongly Agree	5 Strongly Agree	Never	Never	Never	Never	Never	Never	Never	Yes	Yes	Yes	No	Yes	Yes	Yes	No
Male	Nepali	High school	Kuala Lumpur	Services	No	No	No	No	No	TRUE	FALSE	FALSE	TRUE	FALSE	FALSE	TRUE	FALSE	FALSE	TRUE	TRUE	5 Strongly Agree	5 Strongly Agree	5 Strongly Agree	5 Strongly Agree	5 Strongly Agree	5 Strongly Agree	Never	Never	Never	Never	Never	Never	Never	Yes	Yes	Yes	No	Yes	Yes	Yes	Yes
Male	Nepali	High school	Kuala Lumpur	Services	No	No	No	No	No	TRUE	FALSE	FALSE	TRUE	FALSE	TRUE	I am not sure	FALSE	TRUE	TRUE	TRUE	5 Strongly Agree	5 Strongly Agree	5 Strongly Agree	5 Strongly Agree	5 Strongly Agree	5 Strongly Agree	Never	Never	Never	Never	Sometimes	Never	Never	Yes	Yes	Yes	No	Yes	Yes	Yes	No
Male	Nepali	Primary school	Klang	Services	No	No	No	No	No	TRUE	FALSE	FALSE	TRUE	FALSE	TRUE	I am not sure	I am not sure	TRUE	TRUE	TRUE	5 Strongly Agree	5 Strongly Agree	5 Strongly Agree	5 Strongly Agree	5 Strongly Agree	5 Strongly Agree	Never	Never	Never	Never	Sometimes	Never	Never	Yes	Yes	Yes	No	Yes	Yes	Yes	No
Male	Nepali	Primary school	Kuala Lumpur	Services	No	No	No	No	No	TRUE	FALSE	FALSE	TRUE	FALSE	TRUE	I am not sure	FALSE	TRUE	TRUE	TRUE	5 Strongly Agree	5 Strongly Agree	5 Strongly Agree	5 Strongly Agree	5 Strongly Agree	5 Strongly Agree	Never	Never	Never	Never	Never	Never	Never	Yes	Yes	Yes	Yes	Yes	Yes	Yes	Yes
Male	Nepali	High school	Kuala Lumpur	Services	No	No	No	No	No	TRUE	FALSE	FALSE	TRUE	FALSE	TRUE	I am not sure	I am not sure	TRUE	TRUE	TRUE	5 Strongly Agree	5 Strongly Agree	5 Strongly Agree	5 Strongly Agree	5 Strongly Agree	5 Strongly Agree	Never	Never	Never	Never	Sometimes	Never	Never	Yes	Yes	Yes	No	Yes	Yes	Yes	No
Male	Nepali	High school	Kuala Lumpur	Construction	No	No	No	No	No	TRUE	FALSE	FALSE	TRUE	FALSE	TRUE	I am not sure	I am not sure	TRUE	TRUE	TRUE	5 Strongly Agree	5 Strongly Agree	5 Strongly Agree	5 Strongly Agree	5 Strongly Agree	5 Strongly Agree	Never	Never	Never	Never	Never	Never	Never	Yes	Yes	Yes	Yes	Yes	Yes	Yes	Yes
Male	Nepali	University	Kuala Lumpur	Construction	No	No	No	No	No	TRUE	FALSE	FALSE	TRUE	FALSE	TRUE	I am not sure	I am not sure	TRUE	TRUE	TRUE	5 Strongly Agree	5 Strongly Agree	5 Strongly Agree	5 Strongly Agree	5 Strongly Agree	5 Strongly Agree	Never	Never	Never	Never	Never	Never	Never	Yes	Yes	Yes	Yes	Yes	Yes	Yes	Yes
Male	Nepali	Primary school	Kuala Lumpur	Services	No	No	No	No	No	TRUE	FALSE	FALSE	TRUE	FALSE	TRUE	I am not sure	I am not sure	TRUE	TRUE	TRUE	5 Strongly Agree	5 Strongly Agree	5 Strongly Agree	5 Strongly Agree	5 Strongly Agree	5 Strongly Agree	Never	Never	Never	Never	Never	Never	Never	Yes	Yes	Yes	Yes	Yes	Yes	Yes	Yes
Male	Nepali	Primary school	Kuala Lumpur	Services	No	No	No	No	No	TRUE	FALSE	FALSE	TRUE	FALSE	TRUE	I am not sure	TRUE	TRUE	TRUE	TRUE	5 Strongly Agree	5 Strongly Agree	5 Strongly Agree	5 Strongly Agree	5 Strongly Agree	5 Strongly Agree	Never	Never	Sometimes	Sometimes	Sometimes	Never	Never	Yes	Yes	Yes	No	Yes	Yes	Yes	No
Male	Nepali	Primary school	Klang	Services	No	No	No	No	No	TRUE	FALSE	FALSE	TRUE	FALSE	TRUE	I am not sure	FALSE	TRUE	TRUE	TRUE	5 Strongly Agree	5 Strongly Agree	5 Strongly Agree	5 Strongly Agree	5 Strongly Agree	5 Strongly Agree	Never	Never	Never	Never	Never	Never	Never	Yes	Yes	Yes	Yes	Yes	Yes	Yes	Yes
Male	Nepali	High school	Klang	Services	No	No	No	No	No	TRUE	FALSE	FALSE	TRUE	FALSE	TRUE	I am not sure	FALSE	TRUE	TRUE	TRUE	5 Strongly Agree	5 Strongly Agree	5 Strongly Agree	5 Strongly Agree	5 Strongly Agree	5 Strongly Agree	Never	Never	Never	Never	Never	Never	Never	Yes	Yes	Yes	No	Yes	Yes	Yes	Yes
Male	Nepali	High school	Petaling	Services	No	No	No	No	No	TRUE	FALSE	FALSE	TRUE	FALSE	TRUE	FALSE	FALSE	TRUE	TRUE	TRUE	5 Strongly Agree	5 Strongly Agree	5 Strongly Agree	5 Strongly Agree	5 Strongly Agree	5 Strongly Agree	Never	Never	Never	Never	Never	Never	Never	Yes	Yes	Yes	Yes	Yes	Yes	Yes	Yes
Male	Nepali	High school	Kuala Lumpur	Services	No	No	No	No	No	TRUE	FALSE	FALSE	TRUE	FALSE	TRUE	TRUE	I am not sure	TRUE	TRUE	TRUE	5 Strongly Agree	5 Strongly Agree	5 Strongly Agree	5 Strongly Agree	5 Strongly Agree	5 Strongly Agree	Never	Never	Never	Never	Never	Never	Never	Yes	Yes	Yes	Yes	Yes	Yes	Yes	Yes
Male	Nepali	High school	Kuala Lumpur	Services	No	No	No	No	No	TRUE	FALSE	FALSE	TRUE	FALSE	TRUE	I am not sure	FALSE	TRUE	TRUE	TRUE	5 Strongly Agree	5 Strongly Agree	5 Strongly Agree	5 Strongly Agree	5 Strongly Agree	5 Strongly Agree	Never	Never	Never	Never	Never	Never	Never	Yes	Yes	Yes	Yes	Yes	Yes	Yes	Yes
Male	Nepali	Primary school	Kuala Lumpur	Services	No	No	No	No	No	TRUE	FALSE	FALSE	TRUE	FALSE	TRUE	I am not sure	I am not sure	TRUE	TRUE	TRUE	5 Strongly Agree	5 Strongly Agree	5 Strongly Agree	5 Strongly Agree	1 Strongly disagree	5 Strongly Agree	Never	Never	Never	Never	Never	Never	Never	Yes	Yes	Yes	Yes	Yes	Yes	Yes	Yes
Male	Nepali	Primary school	Kuala Lumpur	Services	No	No	No	No	No	TRUE	FALSE	FALSE	TRUE	FALSE	TRUE	I am not sure	FALSE	TRUE	TRUE	TRUE	5 Strongly Agree	5 Strongly Agree	5 Strongly Agree	5 Strongly Agree	5 Strongly Agree	5 Strongly Agree	Never	Never	Never	Never	Sometimes	Never	Never	Yes	Yes	Yes	Yes	Yes	Yes	Yes	Yes
Male	Nepali	Primary school	Kuala Lumpur	Services	Yes	No	No	No	No	TRUE	TRUE	TRUE	TRUE	FALSE	TRUE	TRUE	I am not sure	TRUE	TRUE	TRUE	5 Strongly Agree	5 Strongly Agree	5 Strongly Agree	5 Strongly Agree	5 Strongly Agree	5 Strongly Agree	Never	Never	Never	Never	Never	Never	Never	Yes	Yes	Yes	Yes	Yes	Yes	Yes	Yes
Female	Nepali	High school	Klang	Manufacturing	Yes	No	No	No	No	TRUE	FALSE	FALSE	TRUE	FALSE	TRUE	I am not sure	FALSE	FALSE	TRUE	TRUE	5 Strongly Agree	5 Strongly Agree	5 Strongly Agree	5 Strongly Agree	5 Strongly Agree	5 Strongly Agree	Never	Never	Never	Never	Never	Never	Never	Yes	Yes	Yes	Yes	Yes	Yes	Yes	Yes
Male	Nepali	Primary school	Klang	Services	Yes	No	No	No	No	TRUE	FALSE	FALSE	TRUE	FALSE	TRUE	TRUE	I am not sure	TRUE	TRUE	TRUE	5 Strongly Agree	5 Strongly Agree	5 Strongly Agree	5 Strongly Agree	5 Strongly Agree	5 Strongly Agree	Never	Never	Never	Never	Never	Never	Never	Yes	Yes	Yes	Yes	Yes	Yes	Yes	Yes
Male	Nepali	High school	Klang	Services	No	No	No	No	No	TRUE	FALSE	FALSE	TRUE	FALSE	TRUE	TRUE	FALSE	TRUE	TRUE	TRUE	5 Strongly Agree	5 Strongly Agree	5 Strongly Agree	5 Strongly Agree	3 Neutral	4 Agree	Never	Never	Never	Never	Never	Never	Never	Yes	Yes	Yes	No	Yes	Yes	Yes	No
Male	Nepali	Primary school	Kuala Lumpur	Services	Yes	No	No	No	No	TRUE	FALSE	FALSE	TRUE	FALSE	TRUE	I am not sure	FALSE	TRUE	TRUE	TRUE	5 Strongly Agree	5 Strongly Agree	5 Strongly Agree	5 Strongly Agree	5 Strongly Agree	2 Disagree	Never	Never	Never	Never	Never	Never	Never	Yes	Yes	Yes	Yes	Yes	Yes	Yes	Yes
Female	Nepali	High school	Kuala Lumpur	Manufacturing	No	No	No	No	No	TRUE	FALSE	FALSE	TRUE	FALSE	TRUE	TRUE	I am not sure	TRUE	TRUE	TRUE	5 Strongly Agree	5 Strongly Agree	5 Strongly Agree	5 Strongly Agree	5 Strongly Agree	4 Agree	Never	Never	Never	Never	Never	Never	Never	Yes	Yes	Yes	Yes	Yes	Yes	Yes	Yes
Male	Nepali	Primary school	Kuala Lumpur	Services	No	No	No	No	No	TRUE	FALSE	FALSE	TRUE	FALSE	FALSE	FALSE	FALSE	TRUE	TRUE	TRUE	5 Strongly Agree	5 Strongly Agree	5 Strongly Agree	5 Strongly Agree	5 Strongly Agree	5 Strongly Agree	Never	Never	Never	Never	Never	Never	Never	Yes	Yes	Yes	Yes	Yes	Yes	Yes	Yes
Male	Nepali	High school	Kuala Lumpur	Services	No	No	No	No	No	TRUE	FALSE	FALSE	TRUE	FALSE	FALSE	I am not sure	FALSE	TRUE	TRUE	TRUE	5 Strongly Agree	5 Strongly Agree	5 Strongly Agree	5 Strongly Agree	2 Disagree	2 Disagree	Never	Never	Never	Never	Never	Never	Never	Yes	Yes	Yes	Yes	Yes	Yes	Yes	Yes
Male	Nepali	High school	Kuala Lumpur	Services	No	No	No	No	No	TRUE	FALSE	FALSE	TRUE	FALSE	TRUE	I am not sure	FALSE	TRUE	TRUE	TRUE	5 Strongly Agree	5 Strongly Agree	5 Strongly Agree	5 Strongly Agree	5 Strongly Agree	4 Agree	Never	Never	Never	Never	Never	Never	Never	Yes	Yes	Yes	Yes	Yes	Yes	Yes	Yes
Male	Nepali	High school	Kuala Lumpur	Services	No	No	No	No	No	TRUE	FALSE	FALSE	TRUE	FALSE	TRUE	I am not sure	FALSE	TRUE	TRUE	TRUE	5 Strongly Agree	5 Strongly Agree	5 Strongly Agree	5 Strongly Agree	5 Strongly Agree	5 Strongly Agree	Never	Never	Never	Never	Sometimes	Never	Never	Yes	Yes	Yes	Yes	Yes	Yes	Yes	Yes
Male	Nepali	Primary school	Petaling	Services	No	No	No	No	No	TRUE	FALSE	FALSE	TRUE	FALSE	TRUE	I am not sure	FALSE	TRUE	TRUE	TRUE	5 Strongly Agree	5 Strongly Agree	5 Strongly Agree	5 Strongly Agree	2 Disagree	4 Agree	Never	Never	Never	Never	Never	Never	Never	Yes	Yes	Yes	Yes	Yes	Yes	Yes	Yes
Male	Nepali	Primary school	Kuala Lumpur	Services	No	No	No	No	No	TRUE	FALSE	FALSE	TRUE	FALSE	TRUE	TRUE	FALSE	TRUE	TRUE	TRUE	5 Strongly Agree	5 Strongly Agree	5 Strongly Agree	5 Strongly Agree	5 Strongly Agree	4 Agree	Never	Never	Never	Never	Never	Never	Never	Yes	Yes	Yes	No	Yes	Yes	Yes	No
Male	Nepali	Primary school	Kuala Lumpur	Services	No	No	No	No	No	TRUE	FALSE	FALSE	TRUE	FALSE	TRUE	TRUE	I am not sure	TRUE	TRUE	TRUE	5 Strongly Agree	5 Strongly Agree	5 Strongly Agree	5 Strongly Agree	5 Strongly Agree	4 Agree	Never	Never	Never	Never	Never	Never	Never	Yes	Yes	Yes	No	Yes	Yes	Yes	No
Male	Nepali	Primary school	Kuala Lumpur	Services	No	No	No	No	No	TRUE	FALSE	FALSE	TRUE	FALSE	TRUE	I am not sure	FALSE	TRUE	TRUE	TRUE	5 Strongly Agree	5 Strongly Agree	5 Strongly Agree	5 Strongly Agree	5 Strongly Agree	3 Neutral	Never	Never	Never	Never	Never	Never	Never	Yes	Yes	Yes	No	Yes	Yes	Yes	No
Male	Nepali	Primary school	Kuala Lumpur	Manufacturing	No	No	No	No	No	TRUE	FALSE	FALSE	TRUE	FALSE	TRUE	I am not sure	I am not sure	TRUE	TRUE	TRUE	5 Strongly Agree	5 Strongly Agree	5 Strongly Agree	5 Strongly Agree	5 Strongly Agree	4 Agree	Never	Never	Never	Never	Never	Never	Never	Yes	Yes	Yes	No	Yes	Yes	Yes	No
Female	Nepali	Primary school	Kuala Lumpur	Manufacturing	No	No	No	No	No	TRUE	FALSE	FALSE	TRUE	FALSE	TRUE	TRUE	FALSE	TRUE	TRUE	TRUE	5 Strongly Agree	5 Strongly Agree	5 Strongly Agree	5 Strongly Agree	5 Strongly Agree	5 Strongly Agree	Never	Never	Never	Sometimes	Sometimes	Never	Never	Yes	Yes	Yes	No	Yes	Yes	Yes	No
Male	Nepali	High school	Kuala Lumpur	Services	No	No	No	No	No	TRUE	FALSE	FALSE	TRUE	FALSE	TRUE	I am not sure	I am not sure	TRUE	TRUE	TRUE	5 Strongly Agree	5 Strongly Agree	5 Strongly Agree	5 Strongly Agree	5 Strongly Agree	4 Agree	Never	Never	Never	Never	Usually	Never	Never	Yes	Yes	Yes	No	Yes	Yes	Yes	Yes
Male	Nepali	High school	Kuala Lumpur	Services	No	No	No	No	No	TRUE	FALSE	FALSE	TRUE	FALSE	TRUE	TRUE	FALSE	TRUE	TRUE	TRUE	5 Strongly Agree	5 Strongly Agree	5 Strongly Agree	5 Strongly Agree	5 Strongly Agree	5 Strongly Agree	Usually	Usually	Usually	Usually	Usually	Usually	Never	Yes	Yes	Yes	No	Yes	Yes	Yes	No
Male	Nepali	Primary school	Kuala Lumpur	Services	No	No	No	No	No	TRUE	FALSE	FALSE	TRUE	FALSE	TRUE	I am not sure	FALSE	TRUE	TRUE	TRUE	5 Strongly Agree	5 Strongly Agree	5 Strongly Agree	5 Strongly Agree	5 Strongly Agree	4 Agree	Never	Never	Never	Never	Never	Never	Never	Yes	Yes	Yes	No	Yes	Yes	Yes	No
Male	Nepali	High school	Kuala Lumpur	Services	No	No	No	No	No	TRUE	FALSE	FALSE	TRUE	FALSE	TRUE	FALSE	FALSE	TRUE	TRUE	TRUE	5 Strongly Agree	5 Strongly Agree	5 Strongly Agree	5 Strongly Agree	5 Strongly Agree	5 Strongly Agree	Never	Never	Never	Never	Never	Never	Never	Yes	Yes	Yes	Yes	Yes	Yes	Yes	Yes
Male	Nepali	Primary school	Kuala Lumpur	Services	No	No	No	No	No	TRUE	FALSE	FALSE	TRUE	FALSE	TRUE	I am not sure	FALSE	TRUE	TRUE	TRUE	5 Strongly Agree	5 Strongly Agree	5 Strongly Agree	5 Strongly Agree	2 Disagree	5 Strongly Agree	Never	Never	Never	Never	Never	Never	Never	Yes	Yes	Yes	No	Yes	Yes	Yes	No
Male	Nepali	Primary school	Kuala Lumpur	Services	No	No	No	No	No	TRUE	FALSE	FALSE	TRUE	FALSE	TRUE	TRUE	FALSE	TRUE	TRUE	TRUE	5 Strongly Agree	5 Strongly Agree	5 Strongly Agree	5 Strongly Agree	5 Strongly Agree	2 Disagree	Never	Never	Never	Never	Never	Never	Never	Yes	Yes	Yes	Yes	Yes	Yes	Yes	Yes
Male	Nepali	Primary school	Kuala Lumpur	Construction	No	No	No	No	No	TRUE	FALSE	FALSE	TRUE	FALSE	TRUE	FALSE	FALSE	TRUE	TRUE	TRUE	5 Strongly Agree	5 Strongly Agree	5 Strongly Agree	5 Strongly Agree	2 Disagree	4 Agree	Never	Never	Never	Never	Sometimes	Never	Never	Yes	Yes	Yes	Yes	Yes	Yes	Yes	Yes
Male	Nepali	University	Kuala Lumpur	Services	No	No	No	No	No	TRUE	FALSE	FALSE	TRUE	TRUE	TRUE	TRUE	TRUE	TRUE	TRUE	TRUE	5 Strongly Agree	5 Strongly Agree	5 Strongly Agree	5 Strongly Agree	2 Disagree	4 Agree	Never	Never	Never	Never	Never	Never	Never	Yes	Yes	Yes	No	Yes	Yes	Yes	Yes
Male	Nepali	Primary school	Kuala Lumpur	Services	No	No	No	No	No	TRUE	FALSE	FALSE	TRUE	FALSE	TRUE	TRUE	FALSE	TRUE	TRUE	TRUE	5 Strongly Agree	5 Strongly Agree	5 Strongly Agree	5 Strongly Agree	5 Strongly Agree	5 Strongly Agree	Never	Never	Never	Never	Never	Never	Never	Yes	Yes	Yes	No	Yes	Yes	Yes	No
Male	Nepali	High school	Petaling	Services	No	No	No	No	No	TRUE	FALSE	FALSE	TRUE	FALSE	TRUE	TRUE	FALSE	TRUE	TRUE	TRUE	5 Strongly Agree	5 Strongly Agree	5 Strongly Agree	5 Strongly Agree	5 Strongly Agree	5 Strongly Agree	Never	Never	Never	Never	Never	Never	Never	Yes	Yes	Yes	No	Yes	Yes	Yes	No
Male	Nepali	Primary school	Kuala Lumpur	Services	No	No	No	No	No	TRUE	FALSE	FALSE	TRUE	FALSE	TRUE	TRUE	FALSE	TRUE	TRUE	TRUE	5 Strongly Agree	5 Strongly Agree	5 Strongly Agree	5 Strongly Agree	5 Strongly Agree	4 Agree	Never	Never	Never	Never	Never	Never	Never	Yes	Yes	Yes	No	Yes	Yes	Yes	No
Male	Nepali	University	Petaling	Services	No	No	No	No	No	TRUE	FALSE	FALSE	TRUE	FALSE	TRUE	I am not sure	FALSE	TRUE	TRUE	TRUE	5 Strongly Agree	5 Strongly Agree	5 Strongly Agree	5 Strongly Agree	5 Strongly Agree	5 Strongly Agree	Never	Never	Never	Never	Never	Never	Never	Yes	Yes	Yes	Yes	Yes	Yes	Yes	Yes
Male	Nepali	Primary school	Klang	Services	No	No	No	No	No	TRUE	FALSE	FALSE	TRUE	FALSE	TRUE	TRUE	FALSE	TRUE	TRUE	TRUE	5 Strongly Agree	5 Strongly Agree	5 Strongly Agree	5 Strongly Agree	5 Strongly Agree	5 Strongly Agree	Never	Never	Never	Never	Never	Never	Never	Yes	Yes	Yes	Yes	Yes	Yes	Yes	Yes
Male	Nepali	High school	Kuala Lumpur	Services	No	No	No	No	No	TRUE	FALSE	FALSE	TRUE	FALSE	TRUE	I am not sure	FALSE	TRUE	TRUE	TRUE	5 Strongly Agree	5 Strongly Agree	5 Strongly Agree	5 Strongly Agree	5 Strongly Agree	4 Agree	Never	Never	Never	Never	Never	Never	Never	Yes	Yes	Yes	Yes	Yes	Yes	Yes	Yes
Male	Nepali	High school	Kuala Lumpur	Services	No	No	No	No	No	TRUE	FALSE	FALSE	TRUE	FALSE	TRUE	I am not sure	FALSE	TRUE	TRUE	TRUE	5 Strongly Agree	5 Strongly Agree	5 Strongly Agree	5 Strongly Agree	2 Disagree	4 Agree	Never	Never	Never	Never	Never	Never	Never	Yes	Yes	Yes	No	Yes	Yes	Yes	Yes
Male	Nepali	University	Kuala Lumpur	Services	No	No	No	No	No	TRUE	FALSE	TRUE	TRUE	FALSE	TRUE	FALSE	FALSE	TRUE	TRUE	TRUE	5 Strongly Agree	5 Strongly Agree	5 Strongly Agree	5 Strongly Agree	5 Strongly Agree	5 Strongly Agree	Never	Never	Never	Never	Never	Never	Never	Yes	Yes	Yes	No	Yes	Yes	Yes	No
Male	Nepali	Primary school	Kuala Lumpur	Services	No	No	No	No	No	TRUE	FALSE	FALSE	TRUE	FALSE	I am not sure	I am not sure	FALSE	TRUE	TRUE	TRUE	5 Strongly Agree	5 Strongly Agree	5 Strongly Agree	5 Strongly Agree	5 Strongly Agree	5 Strongly Agree	Never	Never	Never	Never	Never	Never	Never	Yes	Yes	Yes	No	Yes	Yes	Yes	No
Male	Nepali	High school	Kuala Lumpur	Services	Yes	No	No	No	No	TRUE	FALSE	FALSE	TRUE	FALSE	TRUE	I am not sure	FALSE	TRUE	TRUE	TRUE	5 Strongly Agree	5 Strongly Agree	5 Strongly Agree	5 Strongly Agree	5 Strongly Agree	5 Strongly Agree	Never	Never	Never	Never	Never	Never	Never	Yes	Yes	Yes	Yes	Yes	Yes	Yes	Yes
Male	Nepali	High school	Kuala Lumpur	Manufacturing	No	No	No	No	No	TRUE	FALSE	FALSE	TRUE	TRUE	TRUE	FALSE	TRUE	TRUE	TRUE	TRUE	5 Strongly Agree	5 Strongly Agree	5 Strongly Agree	5 Strongly Agree	5 Strongly Agree	5 Strongly Agree	Never	Never	Never	Never	Never	Never	Never	Yes	Yes	Yes	Yes	Yes	Yes	Yes	Yes
Male	Nepali	Primary school	Kuala Lumpur	Services	No	No	No	No	No	TRUE	FALSE	FALSE	TRUE	FALSE	TRUE	I am not sure	FALSE	TRUE	TRUE	TRUE	5 Strongly Agree	5 Strongly Agree	5 Strongly Agree	5 Strongly Agree	5 Strongly Agree	5 Strongly Agree	Never	Never	Never	Never	Never	Never	Never	Yes	Yes	Yes	Yes	Yes	Yes	Yes	No
Male	Nepali	High school	Kuala Lumpur	Services	No	No	No	No	No	TRUE	FALSE	FALSE	TRUE	FALSE	TRUE	I am not sure	FALSE	TRUE	TRUE	TRUE	5 Strongly Agree	5 Strongly Agree	5 Strongly Agree	5 Strongly Agree	5 Strongly Agree	5 Strongly Agree	Never	Never	Never	Never	Never	Never	Never	Yes	Yes	Yes	Yes	Yes	Yes	Yes	Yes
Male	Nepali	High school	Kuala Lumpur	Services	No	No	No	No	No	TRUE	FALSE	FALSE	TRUE	FALSE	TRUE	I am not sure	TRUE	TRUE	TRUE	TRUE	5 Strongly Agree	5 Strongly Agree	5 Strongly Agree	5 Strongly Agree	5 Strongly Agree	5 Strongly Agree	Never	Never	Never	Never	Never	Never	Never	Yes	Yes	Yes	Yes	Yes	Yes	Yes	Yes
Male	Nepali	Primary school	Kuala Lumpur	Services	No	No	No	No	No	TRUE	FALSE	FALSE	TRUE	FALSE	TRUE	I am not sure	FALSE	TRUE	TRUE	TRUE	5 Strongly Agree	5 Strongly Agree	5 Strongly Agree	5 Strongly Agree	2 Disagree	4 Agree	Never	Never	Never	Never	Never	Never	Never	Yes	Yes	Yes	No	Yes	Yes	Yes	No
Male	Nepali	Primary school	Kuala Lumpur	Manufacturing	No	No	No	No	No	TRUE	FALSE	FALSE	TRUE	FALSE	TRUE	I am not sure	TRUE	TRUE	TRUE	TRUE	5 Strongly Agree	5 Strongly Agree	5 Strongly Agree	5 Strongly Agree	5 Strongly Agree	5 Strongly Agree	Never	Never	Never	Never	Never	Never	Never	Yes	Yes	Yes	No	Yes	Yes	Yes	Yes
Male	Nepali	High school	Kuala Lumpur	Services	No	No	No	No	No	TRUE	FALSE	FALSE	TRUE	FALSE	TRUE	TRUE	TRUE	TRUE	TRUE	TRUE	5 Strongly Agree	5 Strongly Agree	5 Strongly Agree	5 Strongly Agree	2 Disagree	2 Disagree	Never	Never	Never	Never	Never	Never	Never	Yes	Yes	Yes	Yes	Yes	Yes	Yes	Yes
Male	Nepali	High school	Kuala Lumpur	Services	No	No	No	No	No	TRUE	FALSE	FALSE	TRUE	FALSE	TRUE	I am not sure	FALSE	TRUE	TRUE	TRUE	5 Strongly Agree	5 Strongly Agree	5 Strongly Agree	5 Strongly Agree	5 Strongly Agree	2 Disagree	Never	Never	Never	Never	Never	Never	Never	Yes	Yes	Yes	Yes	Yes	Yes	Yes	Yes
Male	Nepali	High school	Kuala Lumpur	Services	No	No	No	No	No	TRUE	FALSE	FALSE	TRUE	TRUE	TRUE	I am not sure	FALSE	TRUE	TRUE	TRUE	5 Strongly Agree	5 Strongly Agree	5 Strongly Agree	5 Strongly Agree	2 Disagree	5 Strongly Agree	Never	Never	Never	Never	Never	Never	Never	Yes	Yes	Yes	No	Yes	Yes	Yes	No
Male	Nepali	High school	Kuala Lumpur	Services	No	No	No	No	No	TRUE	FALSE	FALSE	TRUE	FALSE	TRUE	I am not sure	FALSE	TRUE	TRUE	TRUE	5 Strongly Agree	5 Strongly Agree	5 Strongly Agree	5 Strongly Agree	5 Strongly Agree	4 Agree	Never	Never	Never	Never	Never	Never	Never	Yes	Yes	No	No	Yes	Yes	No	No
Male	Nepali	Primary school	Sepang	Services	No	No	No	No	No	TRUE	FALSE	FALSE	TRUE	FALSE	TRUE	I am not sure	FALSE	TRUE	TRUE	TRUE	5 Strongly Agree	5 Strongly Agree	5 Strongly Agree	5 Strongly Agree	2 Disagree	4 Agree	Never	Never	Never	Never	Never	Never	Never	Yes	Yes	Yes	No	Yes	Yes	Yes	Yes
Male	Nepali	High school	Kuala Lumpur	Services	No	No	No	No	No	TRUE	FALSE	FALSE	TRUE	FALSE	FALSE	TRUE	FALSE	TRUE	TRUE	TRUE	5 Strongly Agree	5 Strongly Agree	5 Strongly Agree	5 Strongly Agree	5 Strongly Agree	5 Strongly Agree	Never	Never	Never	Never	Never	Never	Never	Yes	Yes	Yes	No	Yes	Yes	Yes	No
Male	Nepali	Primary school	Kuala Lumpur	Services	No	No	No	No	No	TRUE	FALSE	FALSE	TRUE	FALSE	TRUE	FALSE	FALSE	TRUE	FALSE	TRUE	5 Strongly Agree	5 Strongly Agree	5 Strongly Agree	5 Strongly Agree	5 Strongly Agree	4 Agree	Never	Never	Never	Never	Never	Never	Never	Yes	Yes	Yes	No	Yes	Yes	Yes	Yes
Male	Nepali	Primary school	Kuala Lumpur	Services	No	No	No	No	No	TRUE	FALSE	FALSE	TRUE	FALSE	TRUE	I am not sure	FALSE	TRUE	TRUE	TRUE	5 Strongly Agree	5 Strongly Agree	5 Strongly Agree	5 Strongly Agree	5 Strongly Agree	4 Agree	Never	Never	Never	Never	Never	Never	Never	Yes	Yes	Yes	Yes	Yes	Yes	Yes	Yes
Male	Nepali	Primary school	Kuala Lumpur	Services	No	No	No	No	No	TRUE	FALSE	FALSE	TRUE	FALSE	TRUE	TRUE	FALSE	TRUE	TRUE	TRUE	5 Strongly Agree	5 Strongly Agree	5 Strongly Agree	5 Strongly Agree	5 Strongly Agree	4 Agree	Never	Never	Never	Never	Never	Never	Never	Yes	Yes	Yes	Yes	Yes	Yes	Yes	Yes
Male	Nepali	High school	Kuala Lumpur	Services	No	No	No	No	No	TRUE	FALSE	FALSE	TRUE	FALSE	FALSE	FALSE	FALSE	TRUE	TRUE	TRUE	5 Strongly Agree	5 Strongly Agree	5 Strongly Agree	5 Strongly Agree	2 Disagree	5 Strongly Agree	Never	Never	Never	Never	Never	Never	Never	Yes	Yes	Yes	Yes	Yes	Yes	Yes	Yes
Male	Nepali	High school	Kuala Lumpur	Services	No	No	No	No	No	TRUE	FALSE	FALSE	TRUE	FALSE	TRUE	TRUE	FALSE	TRUE	TRUE	TRUE	5 Strongly Agree	5 Strongly Agree	5 Strongly Agree	5 Strongly Agree	5 Strongly Agree	4 Agree	Never	Never	Never	Never	Never	Never	Never	Yes	Yes	Yes	No	Yes	Yes	Yes	No
Male	Nepali	Primary school	Petaling	Manufacturing	Yes	No	No	No	No	TRUE	FALSE	FALSE	TRUE	FALSE	TRUE	TRUE	FALSE	TRUE	TRUE	TRUE	5 Strongly Agree	5 Strongly Agree	5 Strongly Agree	5 Strongly Agree	5 Strongly Agree	4 Agree	Never	Never	Never	Never	Never	Never	Never	Yes	Yes	Yes	Yes	Yes	Yes	Yes	Yes
Male	Nepali	High school	Kuala Lumpur	Services	No	No	No	No	No	TRUE	FALSE	FALSE	TRUE	FALSE	FALSE	TRUE	FALSE	TRUE	TRUE	TRUE	5 Strongly Agree	5 Strongly Agree	5 Strongly Agree	5 Strongly Agree	5 Strongly Agree	5 Strongly Agree	Never	Never	Never	Never	Never	Never	Never	Yes	Yes	Yes	Yes	Yes	Yes	Yes	Yes
Male	Nepali	Primary school	Kuala Lumpur	Services	No	No	No	No	No	TRUE	FALSE	FALSE	TRUE	FALSE	FALSE	I am not sure	FALSE	TRUE	TRUE	TRUE	5 Strongly Agree	5 Strongly Agree	5 Strongly Agree	5 Strongly Agree	5 Strongly Agree	5 Strongly Agree	Usually	Usually	Usually	Usually	Usually	Usually	Usually	No	No	No	No	Yes	Yes	Yes	Yes
Male	Nepali	High school	Kuala Lumpur	Services	No	No	No	No	No	TRUE	FALSE	FALSE	TRUE	FALSE	TRUE	FALSE	FALSE	TRUE	FALSE	TRUE	5 Strongly Agree	5 Strongly Agree	5 Strongly Agree	5 Strongly Agree	2 Disagree	4 Agree	Usually	Usually	Usually	Usually	Usually	Usually	Usually	Yes	Yes	Yes	Yes	Yes	Yes	Yes	Yes
Male	Nepali	High school	Kuala Lumpur	Services	No	No	No	No	No	TRUE	FALSE	FALSE	TRUE	FALSE	TRUE	TRUE	FALSE	TRUE	TRUE	TRUE	5 Strongly Agree	5 Strongly Agree	5 Strongly Agree	5 Strongly Agree	5 Strongly Agree	5 Strongly Agree	Never	Never	Never	Never	Never	Never	Never	Yes	Yes	Yes	Yes	Yes	Yes	Yes	Yes
Male	Nepali	High school	Kuala Lumpur	Services	No	No	No	No	No	TRUE	FALSE	FALSE	TRUE	FALSE	FALSE	I am not sure	FALSE	TRUE	TRUE	TRUE	5 Strongly Agree	5 Strongly Agree	5 Strongly Agree	5 Strongly Agree	5 Strongly Agree	5 Strongly Agree	Never	Never	Never	Never	Never	Never	Never	Yes	Yes	Yes	Yes	Yes	Yes	Yes	Yes
Female	Nepali	Primary school	Petaling	Services	No	No	No	No	No	TRUE	FALSE	FALSE	TRUE	FALSE	TRUE	TRUE	TRUE	TRUE	TRUE	TRUE	5 Strongly Agree	5 Strongly Agree	5 Strongly Agree	5 Strongly Agree	5 Strongly Agree	5 Strongly Agree	Never	Never	Never	Never	Never	Never	Never	Yes	Yes	Yes	No	Yes	Yes	Yes	Yes
Male	Nepali	Primary school	Kuala Lumpur	Services	No	No	No	No	No	TRUE	TRUE	FALSE	TRUE	FALSE	TRUE	I am not sure	FALSE	TRUE	TRUE	TRUE	5 Strongly Agree	5 Strongly Agree	5 Strongly Agree	5 Strongly Agree	5 Strongly Agree	5 Strongly Agree	Never	Never	Never	Never	Never	Never	Never	Yes	Yes	Yes	Yes	Yes	Yes	Yes	No
Male	Nepali	Primary school	Kuala Lumpur	Services	No	No	No	No	No	TRUE	FALSE	FALSE	TRUE	FALSE	TRUE	I am not sure	FALSE	TRUE	TRUE	TRUE	5 Strongly Agree	5 Strongly Agree	5 Strongly Agree	5 Strongly Agree	2 Disagree	4 Agree	Never	Never	Never	Never	Never	Never	Never	Yes	Yes	Yes	Yes	Yes	Yes	Yes	Yes
Male	Nepali	High school	Kuala Lumpur	Services	No	No	No	No	No	TRUE	FALSE	FALSE	TRUE	FALSE	TRUE	I am not sure	FALSE	TRUE	TRUE	TRUE	5 Strongly Agree	5 Strongly Agree	5 Strongly Agree	5 Strongly Agree	2 Disagree	4 Agree	Never	Never	Never	Sometimes	Sometimes	Never	Never	Yes	Yes	Yes	Yes	Yes	Yes	Yes	Yes
Male	Nepali	High school	Kuala Lumpur	Services	No	No	No	No	No	TRUE	FALSE	FALSE	TRUE	FALSE	TRUE	TRUE	FALSE	TRUE	TRUE	TRUE	5 Strongly Agree	5 Strongly Agree	5 Strongly Agree	5 Strongly Agree	2 Disagree	5 Strongly Agree	Never	Never	Never	Never	Never	Never	Never	No	No	No	No	No	No	No	No
Male	Nepali	High school	Kuala Lumpur	Services	No	No	No	No	No	TRUE	FALSE	FALSE	TRUE	FALSE	FALSE	TRUE	FALSE	TRUE	TRUE	TRUE	5 Strongly Agree	5 Strongly Agree	5 Strongly Agree	5 Strongly Agree	5 Strongly Agree	4 Agree	Never	Never	Never	Never	Never	Never	Never	Yes	Yes	Yes	No	Yes	Yes	Yes	No
Male	Nepali	Primary school	Kuala Lumpur	Manufacturing	No	No	No	No	No	TRUE	FALSE	FALSE	TRUE	FALSE	TRUE	I am not sure	FALSE	TRUE	TRUE	TRUE	5 Strongly Agree	5 Strongly Agree	5 Strongly Agree	5 Strongly Agree	2 Disagree	5 Strongly Agree	Never	Never	Never	Never	Never	Never	Never	Yes	Yes	Yes	No	Yes	Yes	Yes	No
Male	Nepali	High school	Kuala Lumpur	Manufacturing	No	No	No	No	No	TRUE	FALSE	FALSE	TRUE	FALSE	TRUE	I am not sure	FALSE	TRUE	TRUE	TRUE	5 Strongly Agree	5 Strongly Agree	5 Strongly Agree	5 Strongly Agree	2 Disagree	5 Strongly Agree	Never	Never	Never	Never	Never	Never	Never	Yes	Yes	Yes	Yes	Yes	Yes	Yes	Yes
Male	Nepali	Primary school	Hulu Selangor	Manufacturing	No	No	No	No	No	TRUE	FALSE	FALSE	TRUE	FALSE	FALSE	I am not sure	FALSE	TRUE	TRUE	TRUE	5 Strongly Agree	5 Strongly Agree	5 Strongly Agree	5 Strongly Agree	2 Disagree	5 Strongly Agree	Never	Never	Never	Never	Never	Never	Never	Yes	Yes	Yes	No	Yes	Yes	Yes	No
Male	Nepali	Primary school	Hulu Selangor	Manufacturing	No	No	No	No	No	TRUE	FALSE	FALSE	TRUE	FALSE	TRUE	I am not sure	FALSE	TRUE	TRUE	TRUE	5 Strongly Agree	5 Strongly Agree	5 Strongly Agree	5 Strongly Agree	5 Strongly Agree	5 Strongly Agree	Never	Never	Never	Never	Never	Never	Never	Yes	Yes	Yes	Yes	Yes	Yes	Yes	No
Male	Nepali	Primary school	Hulu Selangor	Manufacturing	No	No	No	No	No	TRUE	FALSE	FALSE	TRUE	FALSE	TRUE	I am not sure	FALSE	TRUE	TRUE	TRUE	5 Strongly Agree	5 Strongly Agree	5 Strongly Agree	5 Strongly Agree	2 Disagree	5 Strongly Agree	Never	Never	Never	Never	Never	Never	Never	Yes	Yes	Yes	Yes	Yes	Yes	Yes	Yes
Male	Nepali	Primary school	Kuala Lumpur	Services	No	No	No	No	No	TRUE	FALSE	FALSE	FALSE	FALSE	TRUE	I am not sure	FALSE	TRUE	TRUE	TRUE	5 Strongly Agree	5 Strongly Agree	5 Strongly Agree	5 Strongly Agree	5 Strongly Agree	2 Disagree	Never	Never	Never	Never	Never	Never	Never	Yes	Yes	Yes	No	Yes	Yes	Yes	No
Male	Nepali	University	Hulu Selangor	Manufacturing	No	No	No	No	No	TRUE	FALSE	FALSE	TRUE	FALSE	TRUE	I am not sure	I am not sure	TRUE	TRUE	TRUE	5 Strongly Agree	5 Strongly Agree	5 Strongly Agree	5 Strongly Agree	2 Disagree	5 Strongly Agree	Never	Never	Never	Never	Never	Never	Never	Yes	Yes	Yes	No	Yes	Yes	Yes	No
Male	Nepali	High school	Klang	Services	No	No	No	No	No	TRUE	FALSE	TRUE	TRUE	FALSE	TRUE	TRUE	FALSE	TRUE	TRUE	TRUE	5 Strongly Agree	5 Strongly Agree	5 Strongly Agree	5 Strongly Agree	2 Disagree	4 Agree	Never	Never	Never	Never	Never	Never	Never	Yes	Yes	Yes	No	Yes	Yes	Yes	No
Male	Nepali	High school	Kuala Lumpur	Services	No	No	No	No	No	TRUE	FALSE	FALSE	TRUE	FALSE	TRUE	TRUE	FALSE	TRUE	TRUE	TRUE	5 Strongly Agree	5 Strongly Agree	5 Strongly Agree	5 Strongly Agree	5 Strongly Agree	4 Agree	Never	Never	Never	Never	Never	Never	Never	Yes	Yes	Yes	No	Yes	Yes	Yes	Yes
Male	Nepali	High school	Hulu Selangor	Manufacturing	No	No	No	No	No	TRUE	FALSE	FALSE	TRUE	FALSE	TRUE	I am not sure	FALSE	TRUE	TRUE	TRUE	5 Strongly Agree	5 Strongly Agree	5 Strongly Agree	5 Strongly Agree	2 Disagree	4 Agree	Usually	Usually	Usually	Usually	Usually	Usually	Usually	Yes	Yes	Yes	Yes	Yes	Yes	Yes	Yes
Male	Nepali	High school	Kuala Lumpur	Manufacturing	No	No	No	No	No	TRUE	FALSE	FALSE	TRUE	FALSE	TRUE	TRUE	FALSE	TRUE	TRUE	TRUE	5 Strongly Agree	5 Strongly Agree	5 Strongly Agree	5 Strongly Agree	2 Disagree	5 Strongly Agree	Never	Never	Never	Never	Never	Never	Never	Yes	Yes	Yes	No	Yes	Yes	Yes	Yes
Male	Nepali	High school	Kuala Lumpur	Manufacturing	No	No	No	No	No	TRUE	FALSE	FALSE	TRUE	FALSE	TRUE	TRUE	FALSE	TRUE	TRUE	TRUE	5 Strongly Agree	5 Strongly Agree	5 Strongly Agree	5 Strongly Agree	2 Disagree	5 Strongly Agree	Never	Never	Never	Never	Never	Never	Never	Yes	Yes	Yes	Yes	Yes	Yes	Yes	Yes
Female	Nepali	Primary school	Kuala Lumpur	Services	No	No	No	No	No	TRUE	FALSE	FALSE	TRUE	FALSE	I am not sure	TRUE	FALSE	TRUE	TRUE	TRUE	5 Strongly Agree	5 Strongly Agree	5 Strongly Agree	5 Strongly Agree	2 Disagree	5 Strongly Agree	Never	Never	Never	Never	Never	Never	Never	Yes	Yes	Yes	No	Yes	Yes	Yes	No
Male	Nepali	Primary school	Kuala Langat	Services	No	No	No	No	No	TRUE	FALSE	FALSE	TRUE	FALSE	TRUE	I am not sure	FALSE	TRUE	TRUE	TRUE	5 Strongly Agree	5 Strongly Agree	5 Strongly Agree	5 Strongly Agree	2 Disagree	5 Strongly Agree	Never	Never	Never	Never	Never	Never	Never	Yes	Yes	Yes	Yes	Yes	Yes	Yes	Yes
Male	Nepali	High school	Kuala Langat	Manufacturing	No	No	No	No	No	TRUE	FALSE	FALSE	TRUE	FALSE	TRUE	I am not sure	I am not sure	TRUE	TRUE	TRUE	5 Strongly Agree	5 Strongly Agree	5 Strongly Agree	5 Strongly Agree	2 Disagree	5 Strongly Agree	Never	Never	Never	Never	Never	Never	Never	Yes	Yes	Yes	No	Yes	Yes	Yes	No
Male	Nepali	High school	Kuala Lumpur	Services	No	No	No	No	No	TRUE	FALSE	FALSE	TRUE	FALSE	FALSE	I am not sure	FALSE	TRUE	TRUE	TRUE	5 Strongly Agree	5 Strongly Agree	5 Strongly Agree	5 Strongly Agree	2 Disagree	5 Strongly Agree	Never	Never	Never	Never	Never	Never	Never	No	No	No	No	Yes	Yes	Yes	Yes
Male	Nepali	High school	Kuala Lumpur	Manufacturing	Yes	No	No	No	No	TRUE	FALSE	FALSE	TRUE	FALSE	TRUE	FALSE	FALSE	TRUE	TRUE	TRUE	5 Strongly Agree	5 Strongly Agree	5 Strongly Agree	5 Strongly Agree	2 Disagree	5 Strongly Agree	Never	Never	Never	Never	Never	Never	Never	Yes	Yes	Yes	Yes	Yes	Yes	Yes	Yes
Male	Nepali	Primary school	Kuala Lumpur	Manufacturing	No	No	No	No	No	TRUE	FALSE	FALSE	TRUE	FALSE	TRUE	I am not sure	FALSE	TRUE	TRUE	TRUE	5 Strongly Agree	5 Strongly Agree	5 Strongly Agree	5 Strongly Agree	2 Disagree	5 Strongly Agree	Never	Never	Never	Never	Never	Never	Never	No	No	No	No	No	No	No	No
Male	Nepali	Primary school	Kuala Langat	Services	No	No	No	No	No	TRUE	FALSE	FALSE	TRUE	FALSE	TRUE	I am not sure	FALSE	TRUE	TRUE	TRUE	5 Strongly Agree	5 Strongly Agree	5 Strongly Agree	5 Strongly Agree	2 Disagree	4 Agree	Never	Never	Sometimes	Sometimes	Sometimes	Never	Sometimes	Yes	Yes	Yes	Yes	Yes	Yes	Yes	Yes
Male	Nepali	High school	Hulu Selangor	Services	No	No	No	No	No	TRUE	FALSE	FALSE	TRUE	FALSE	TRUE	I am not sure	FALSE	TRUE	TRUE	TRUE	5 Strongly Agree	5 Strongly Agree	5 Strongly Agree	5 Strongly Agree	2 Disagree	5 Strongly Agree	Sometimes	Sometimes	Sometimes	Sometimes	Sometimes	Sometimes	Sometimes	Yes	Yes	Yes	No	Yes	Yes	Yes	No
Male	Nepali	Primary school	Kuala Lumpur	Manufacturing	No	No	No	No	No	TRUE	FALSE	FALSE	TRUE	I am not sure	TRUE	I am not sure	FALSE	TRUE	TRUE	TRUE	5 Strongly Agree	5 Strongly Agree	5 Strongly Agree	5 Strongly Agree	5 Strongly Agree	5 Strongly Agree	Usually	Usually	Usually	Usually	Usually	Usually	Usually	Yes	Yes	Yes	Yes	Yes	Yes	Yes	Yes
Male	Nepali	Primary school	Kuala Langat	Services	No	No	No	No	No	TRUE	FALSE	FALSE	TRUE	I am not sure	TRUE	TRUE	I am not sure	TRUE	TRUE	TRUE	5 Strongly Agree	5 Strongly Agree	5 Strongly Agree	5 Strongly Agree	2 Disagree	5 Strongly Agree	Sometimes	Sometimes	Sometimes	Sometimes	Sometimes	Sometimes	Sometimes	Yes	Yes	Yes	No	Yes	Yes	Yes	No
Male	Nepali	Primary school	Kuala Lumpur	Services	No	No	No	No	No	TRUE	FALSE	FALSE	TRUE	FALSE	TRUE	FALSE	FALSE	FALSE	FALSE	FALSE	5 Strongly Agree	5 Strongly Agree	5 Strongly Agree	5 Strongly Agree	2 Disagree	5 Strongly Agree	Sometimes	Sometimes	Sometimes	Sometimes	Sometimes	Never	Sometimes	Yes	Yes	Yes	Yes	Yes	Yes	Yes	Yes
Male	Nepali	Primary school	Kuala Lumpur	Manufacturing	No	No	No	No	No	TRUE	FALSE	FALSE	TRUE	TRUE	TRUE	TRUE	TRUE	TRUE	TRUE	TRUE	5 Strongly Agree	5 Strongly Agree	5 Strongly Agree	5 Strongly Agree	5 Strongly Agree	5 Strongly Agree	Usually	Usually	Usually	Usually	Usually	Usually	Usually	No	No	No	No	No	No	No	No
Female	Nepali	High school	Hulu Selangor	Plantation	Yes	No	No	No	No	TRUE	FALSE	FALSE	TRUE	FALSE	TRUE	TRUE	FALSE	TRUE	TRUE	FALSE	5 Strongly Agree	5 Strongly Agree	5 Strongly Agree	5 Strongly Agree	2 Disagree	5 Strongly Agree	Usually	Usually	Usually	Usually	Usually	Usually	Usually	Yes	Yes	Yes	No	Yes	Yes	Yes	Yes
Male	Nepali	High school	Kuala Langat	Manufacturing	No	No	No	No	No	TRUE	FALSE	FALSE	TRUE	FALSE	TRUE	TRUE	FALSE	TRUE	TRUE	TRUE	5 Strongly Agree	5 Strongly Agree	5 Strongly Agree	5 Strongly Agree	2 Disagree	4 Agree	Sometimes	Sometimes	Sometimes	Never	Sometimes	Never	Never	Yes	Yes	Yes	No	Yes	Yes	Yes	No
Male	Nepali	High school	Kuala Lumpur	Manufacturing	No	No	No	No	No	TRUE	TRUE	FALSE	TRUE	FALSE	TRUE	TRUE	FALSE	TRUE	TRUE	TRUE	5 Strongly Agree	5 Strongly Agree	5 Strongly Agree	5 Strongly Agree	2 Disagree	5 Strongly Agree	Never	Never	Sometimes	Sometimes	Sometimes	Sometimes	Never	No	No	Yes	No	Yes	Yes	Yes	No
Male	Nepali	Primary school	Kuala Lumpur	Services	No	No	No	No	No	TRUE	FALSE	FALSE	TRUE	FALSE	TRUE	I am not sure	FALSE	TRUE	TRUE	TRUE	5 Strongly Agree	5 Strongly Agree	5 Strongly Agree	5 Strongly Agree	2 Disagree	5 Strongly Agree	Sometimes	Sometimes	Sometimes	Sometimes	Sometimes	Never	Never	Yes	Yes	Yes	No	Yes	Yes	Yes	No
Male	Nepali	Primary school	Kuala Lumpur	Services	No	No	No	No	No	TRUE	FALSE	FALSE	TRUE	FALSE	TRUE	I am not sure	TRUE	TRUE	TRUE	TRUE	5 Strongly Agree	5 Strongly Agree	5 Strongly Agree	5 Strongly Agree	5 Strongly Agree	5 Strongly Agree	Sometimes	Sometimes	Sometimes	Sometimes	Sometimes	Sometimes	Sometimes	Yes	Yes	Yes	No	Yes	Yes	Yes	No
Male	Nepali	Primary school	Kuala Lumpur	Services	No	No	No	No	No	TRUE	FALSE	TRUE	I am not sure	TRUE	TRUE	TRUE	TRUE	TRUE	TRUE	TRUE	5 Strongly Agree	5 Strongly Agree	5 Strongly Agree	5 Strongly Agree	2 Disagree	5 Strongly Agree	Sometimes	Sometimes	Sometimes	Sometimes	Sometimes	Sometimes	Sometimes	Yes	Yes	Yes	No	Yes	Yes	Yes	No
Male	Nepali	Primary school	Hulu Selangor	Services	No	No	No	No	No	TRUE	FALSE	FALSE	TRUE	TRUE	TRUE	I am not sure	FALSE	TRUE	TRUE	TRUE	5 Strongly Agree	5 Strongly Agree	5 Strongly Agree	5 Strongly Agree	2 Disagree	5 Strongly Agree	Never	Never	Never	Never	Never	Never	Never	Yes	Yes	Yes	No	Yes	Yes	Yes	No
Male	Nepali	Primary school	Kuala Lumpur	Services	No	No	No	No	No	TRUE	FALSE	FALSE	TRUE	FALSE	TRUE	TRUE	FALSE	TRUE	TRUE	TRUE	5 Strongly Agree	5 Strongly Agree	5 Strongly Agree	5 Strongly Agree	2 Disagree	5 Strongly Agree	Never	Never	Never	Never	Never	Never	Never	Yes	Yes	Yes	No	Yes	Yes	Yes	No
Male	Nepali	Primary school	Kuala Lumpur	Services	No	No	No	No	No	TRUE	FALSE	FALSE	TRUE	TRUE	TRUE	FALSE	FALSE	TRUE	TRUE	TRUE	5 Strongly Agree	5 Strongly Agree	5 Strongly Agree	5 Strongly Agree	2 Disagree	5 Strongly Agree	Sometimes	Sometimes	Sometimes	Sometimes	Sometimes	Sometimes	Sometimes	Yes	Yes	Yes	No	Yes	Yes	Yes	No
Male	Nepali	Primary school	Kuala Lumpur	Services	No	No	No	No	No	TRUE	FALSE	FALSE	TRUE	FALSE	TRUE	I am not sure	TRUE	TRUE	TRUE	TRUE	5 Strongly Agree	5 Strongly Agree	5 Strongly Agree	5 Strongly Agree	2 Disagree	5 Strongly Agree	Sometimes	Sometimes	Sometimes	Never	Never	Never	Never	Yes	Yes	Yes	No	Yes	Yes	Yes	No
Male	Nepali	High school	Hulu Selangor	Services	No	No	No	No	No	TRUE	FALSE	FALSE	TRUE	FALSE	TRUE	I am not sure	FALSE	TRUE	TRUE	TRUE	5 Strongly Agree	5 Strongly Agree	5 Strongly Agree	5 Strongly Agree	2 Disagree	5 Strongly Agree	Never	Never	Never	Never	Never	Never	Never	Yes	Yes	Yes	No	Yes	Yes	Yes	No
Male	Nepali	Primary school	Hulu Selangor	Manufacturing	No	No	No	No	No	TRUE	FALSE	FALSE	TRUE	FALSE	TRUE	I am not sure	FALSE	TRUE	TRUE	TRUE	5 Strongly Agree	5 Strongly Agree	5 Strongly Agree	5 Strongly Agree	5 Strongly Agree	5 Strongly Agree	Sometimes	Sometimes	Sometimes	Sometimes	Sometimes	Sometimes	Sometimes	Yes	Yes	Yes	No	Yes	Yes	Yes	No
Male	Nepali	High school	Kuala Lumpur	Services	No	No	No	No	No	TRUE	FALSE	FALSE	TRUE	FALSE	TRUE	TRUE	TRUE	TRUE	TRUE	TRUE	5 Strongly Agree	5 Strongly Agree	5 Strongly Agree	5 Strongly Agree	2 Disagree	5 Strongly Agree	Sometimes	Sometimes	Sometimes	Never	Never	Never	Never	Yes	Yes	Yes	Yes	Yes	Yes	Yes	No
Male	Nepali	Primary school	Kuala Lumpur	Services	No	No	No	No	No	TRUE	FALSE	FALSE	TRUE	FALSE	TRUE	TRUE	FALSE	TRUE	TRUE	TRUE	5 Strongly Agree	5 Strongly Agree	5 Strongly Agree	5 Strongly Agree	2 Disagree	5 Strongly Agree	Never	Never	Never	Never	Never	Never	Never	Yes	Yes	Yes	No	Yes	Yes	Yes	No
Male	Nepali	Primary school	Kuala Lumpur	Services	No	No	No	No	No	TRUE	FALSE	FALSE	TRUE	FALSE	FALSE	I am not sure	FALSE	TRUE	TRUE	I am not sure	5 Strongly Agree	5 Strongly Agree	5 Strongly Agree	5 Strongly Agree	2 Disagree	5 Strongly Agree	Never	Never	Never	Never	Never	Never	Never	Yes	Yes	Yes	No	Yes	Yes	Yes	No
Male	Nepali	High school	Kuala Langat	Services	No	No	No	No	No	TRUE	FALSE	TRUE	TRUE	FALSE	TRUE	TRUE	TRUE	FALSE	TRUE	TRUE	5 Strongly Agree	5 Strongly Agree	5 Strongly Agree	5 Strongly Agree	5 Strongly Agree	5 Strongly Agree	Sometimes	Sometimes	Sometimes	Sometimes	Sometimes	Sometimes	Sometimes	Yes	Yes	Yes	Yes	Yes	Yes	Yes	Yes
Male	Nepali	Primary school	Kuala Lumpur	Services	No	No	No	No	No	TRUE	I am not sure	I am not sure	TRUE	I am not sure	I am not sure	I am not sure	I am not sure	TRUE	TRUE	TRUE	5 Strongly Agree	5 Strongly Agree	5 Strongly Agree	5 Strongly Agree	2 Disagree	5 Strongly Agree	Sometimes	Sometimes	Sometimes	Never	Never	Never	Never	Yes	Yes	Yes	No	Yes	Yes	Yes	No
Male	Nepali	High school	Kuala Lumpur	Services	No	No	No	No	No	TRUE	FALSE	FALSE	TRUE	FALSE	TRUE	I am not sure	FALSE	TRUE	TRUE	TRUE	5 Strongly Agree	5 Strongly Agree	5 Strongly Agree	5 Strongly Agree	2 Disagree	5 Strongly Agree	Sometimes	Sometimes	Sometimes	Never	Never	Never	Never	Yes	Yes	Yes	No	Yes	Yes	Yes	No
Male	Nepali	High school	Kuala Lumpur	Services	No	No	No	No	No	TRUE	FALSE	FALSE	TRUE	FALSE	TRUE	TRUE	TRUE	TRUE	TRUE	TRUE	5 Strongly Agree	5 Strongly Agree	5 Strongly Agree	5 Strongly Agree	5 Strongly Agree	5 Strongly Agree	Sometimes	Sometimes	Sometimes	Sometimes	Sometimes	Sometimes	Sometimes	Yes	Yes	Yes	No	Yes	Yes	Yes	No
Male	Nepali	Primary school	Kuala Lumpur	Plantation	No	No	No	No	No	TRUE	FALSE	FALSE	TRUE	FALSE	TRUE	I am not sure	FALSE	TRUE	TRUE	TRUE	5 Strongly Agree	5 Strongly Agree	5 Strongly Agree	5 Strongly Agree	2 Disagree	5 Strongly Agree	Sometimes	Sometimes	Sometimes	Never	Never	Never	Sometimes	Yes	Yes	Yes	No	Yes	Yes	Yes	No
Male	Nepali	Primary school	Kuala Lumpur	Manufacturing	No	No	No	No	No	TRUE	FALSE	FALSE	TRUE	FALSE	TRUE	TRUE	FALSE	TRUE	TRUE	TRUE	5 Strongly Agree	5 Strongly Agree	5 Strongly Agree	5 Strongly Agree	2 Disagree	5 Strongly Agree	Sometimes	Never	Never	Never	Sometimes	Sometimes	Never	Yes	Yes	Yes	No	Yes	Yes	Yes	Yes
Male	Nepali	High school	Kuala Lumpur	Services	No	No	No	No	No	TRUE	FALSE	FALSE	TRUE	FALSE	TRUE	I am not sure	FALSE	TRUE	TRUE	TRUE	5 Strongly Agree	5 Strongly Agree	5 Strongly Agree	5 Strongly Agree	2 Disagree	5 Strongly Agree	Sometimes	Sometimes	Sometimes	Sometimes	Sometimes	Sometimes	Sometimes	Yes	Yes	Yes	No	Yes	Yes	Yes	Yes
Male	Nepali	High school	Kuala Lumpur	Services	No	No	No	No	No	TRUE	FALSE	FALSE	TRUE	FALSE	TRUE	TRUE	FALSE	TRUE	TRUE	TRUE	5 Strongly Agree	5 Strongly Agree	5 Strongly Agree	5 Strongly Agree	2 Disagree	5 Strongly Agree	Sometimes	Sometimes	Sometimes	Sometimes	Sometimes	Sometimes	Sometimes	Yes	Yes	Yes	No	Yes	Yes	Yes	No
Male	Nepali	University	Kuala Lumpur	Construction	No	No	No	No	No	TRUE	FALSE	FALSE	TRUE	FALSE	TRUE	TRUE	FALSE	TRUE	TRUE	TRUE	5 Strongly Agree	5 Strongly Agree	5 Strongly Agree	5 Strongly Agree	2 Disagree	5 Strongly Agree	Usually	Usually	Usually	Usually	Usually	Usually	Usually	Yes	Yes	Yes	No	Yes	Yes	Yes	No
Male	Nepali	High school	Kuala Lumpur	Services	No	No	No	No	No	TRUE	FALSE	FALSE	TRUE	FALSE	TRUE	TRUE	I am not sure	TRUE	TRUE	TRUE	5 Strongly Agree	5 Strongly Agree	5 Strongly Agree	5 Strongly Agree	2 Disagree	5 Strongly Agree	Never	Never	Never	Never	Never	Never	Never	Yes	Yes	Yes	No	Yes	Yes	Yes	Yes
Male	Nepali	Primary school	Kuala Lumpur	Services	No	No	No	No	No	TRUE	FALSE	FALSE	TRUE	FALSE	TRUE	FALSE	FALSE	TRUE	TRUE	TRUE	5 Strongly Agree	5 Strongly Agree	5 Strongly Agree	5 Strongly Agree	2 Disagree	5 Strongly Agree	Sometimes	Never	Sometimes	Never	Sometimes	Never	Never	Yes	Yes	Yes	No	Yes	Yes	Yes	No
Male	Nepali	High school	Hulu Selangor	Manufacturing	Yes	No	No	No	No	TRUE	FALSE	FALSE	TRUE	FALSE	TRUE	I am not sure	FALSE	TRUE	TRUE	TRUE	5 Strongly Agree	5 Strongly Agree	5 Strongly Agree	5 Strongly Agree	2 Disagree	5 Strongly Agree	Sometimes	Never	Sometimes	Never	Sometimes	Never	Sometimes	Yes	Yes	Yes	No	Yes	Yes	Yes	No
Male	Nepali	High school	Kuala Lumpur	Services	No	No	No	No	No	TRUE	FALSE	FALSE	TRUE	FALSE	TRUE	I am not sure	FALSE	TRUE	TRUE	TRUE	5 Strongly Agree	5 Strongly Agree	5 Strongly Agree	5 Strongly Agree	2 Disagree	5 Strongly Agree	Sometimes	Never	Sometimes	Sometimes	Sometimes	Never	Sometimes	Yes	Yes	Yes	Yes	Yes	Yes	Yes	Yes
Male	Nepali	Primary school	Kuala Lumpur	Services	No	No	No	No	No	TRUE	FALSE	FALSE	TRUE	FALSE	TRUE	TRUE	TRUE	TRUE	TRUE	TRUE	5 Strongly Agree	5 Strongly Agree	5 Strongly Agree	5 Strongly Agree	2 Disagree	5 Strongly Agree	Sometimes	Never	Sometimes	Sometimes	Sometimes	Sometimes	Never	Yes	Yes	Yes	No	Yes	Yes	Yes	No
Male	Nepali	High school	Kuala Lumpur	Services	No	No	No	No	No	TRUE	FALSE	FALSE	TRUE	FALSE	TRUE	TRUE	FALSE	TRUE	TRUE	TRUE	5 Strongly Agree	5 Strongly Agree	5 Strongly Agree	5 Strongly Agree	2 Disagree	5 Strongly Agree	Sometimes	Sometimes	Sometimes	Sometimes	Sometimes	Sometimes	Sometimes	Yes	Yes	Yes	No	Yes	Yes	Yes	No
Male	Nepali	High school	Kuala Lumpur	Services	No	No	No	No	No	TRUE	FALSE	FALSE	TRUE	FALSE	TRUE	FALSE	FALSE	TRUE	TRUE	TRUE	5 Strongly Agree	5 Strongly Agree	5 Strongly Agree	5 Strongly Agree	2 Disagree	5 Strongly Agree	Never	Never	Never	Never	Never	Never	Never	Yes	Yes	Yes	Yes	Yes	Yes	Yes	No
Male	Nepali	High school	Kuala Lumpur	Services	No	No	No	No	No	TRUE	FALSE	TRUE	TRUE	FALSE	FALSE	TRUE	FALSE	TRUE	TRUE	TRUE	5 Strongly Agree	5 Strongly Agree	5 Strongly Agree	5 Strongly Agree	2 Disagree	5 Strongly Agree	Sometimes	Sometimes	Sometimes	Sometimes	Sometimes	Sometimes	Sometimes	Yes	Yes	Yes	No	Yes	Yes	Yes	No
Male	Nepali	High school	Kuala Lumpur	Services	No	No	No	No	No	TRUE	FALSE	FALSE	TRUE	FALSE	TRUE	TRUE	FALSE	TRUE	TRUE	TRUE	5 Strongly Agree	5 Strongly Agree	5 Strongly Agree	5 Strongly Agree	2 Disagree	5 Strongly Agree	Sometimes	Sometimes	Sometimes	Never	Never	Never	Never	Yes	Yes	Yes	No	Yes	Yes	Yes	No
Male	Nepali	Primary school	Kuala Lumpur	Manufacturing	Yes	No	No	No	No	TRUE	FALSE	FALSE	TRUE	FALSE	TRUE	TRUE	FALSE	TRUE	TRUE	TRUE	5 Strongly Agree	5 Strongly Agree	5 Strongly Agree	5 Strongly Agree	5 Strongly Agree	5 Strongly Agree	Sometimes	Sometimes	Sometimes	Never	Never	Never	Never	Yes	Yes	Yes	No	Yes	Yes	Yes	No
Male	Nepali	Primary school	Kuala Lumpur	Manufacturing	No	No	No	No	No	TRUE	FALSE	FALSE	TRUE	FALSE	TRUE	TRUE	FALSE	TRUE	TRUE	TRUE	5 Strongly Agree	5 Strongly Agree	5 Strongly Agree	5 Strongly Agree	2 Disagree	5 Strongly Agree	Never	Never	Never	Never	Sometimes	Never	Sometimes	Yes	Yes	Yes	No	Yes	Yes	Yes	No
Male	Nepali	Primary school	Kuala Lumpur	Services	No	No	No	No	No	TRUE	FALSE	FALSE	TRUE	FALSE	TRUE	TRUE	FALSE	TRUE	TRUE	TRUE	5 Strongly Agree	5 Strongly Agree	5 Strongly Agree	5 Strongly Agree	2 Disagree	5 Strongly Agree	Never	Never	Never	Never	Never	Never	Never	Yes	Yes	Yes	No	Yes	Yes	Yes	No
Female	Nepali	High school	Kuala Lumpur	Manufacturing	No	No	No	No	No	TRUE	FALSE	FALSE	TRUE	FALSE	TRUE	TRUE	TRUE	TRUE	TRUE	TRUE	5 Strongly Agree	5 Strongly Agree	5 Strongly Agree	5 Strongly Agree	5 Strongly Agree	5 Strongly Agree	Never	Never	Never	Never	Never	Never	Never	Yes	Yes	Yes	No	Yes	Yes	Yes	No
Male	Nepali	Primary school	Kuala Lumpur	Services	No	No	No	No	No	TRUE	FALSE	FALSE	TRUE	FALSE	TRUE	TRUE	TRUE	TRUE	TRUE	TRUE	5 Strongly Agree	5 Strongly Agree	5 Strongly Agree	5 Strongly Agree	2 Disagree	5 Strongly Agree	Sometimes	Sometimes	Sometimes	Sometimes	Sometimes	Sometimes	Never	Yes	Yes	Yes	Yes	Yes	Yes	Yes	No
Male	Nepali	High school	Kuala Lumpur	Services	Yes	No	No	No	No	TRUE	FALSE	FALSE	TRUE	FALSE	TRUE	FALSE	FALSE	FALSE	FALSE	TRUE	5 Strongly Agree	5 Strongly Agree	5 Strongly Agree	5 Strongly Agree	2 Disagree	5 Strongly Agree	Usually	Sometimes	Never	Sometimes	Sometimes	Sometimes	Sometimes	Yes	Yes	Yes	No	Yes	Yes	Yes	No
Male	Nepali	Primary school	Kuala Lumpur	Services	Yes	No	No	No	No	TRUE	FALSE	FALSE	TRUE	TRUE	FALSE	TRUE	TRUE	TRUE	TRUE	TRUE	5 Strongly Agree	5 Strongly Agree	5 Strongly Agree	5 Strongly Agree	1 Strongly disagree	5 Strongly Agree	Usually	Sometimes	Usually	Never	Never	Never	Never	Yes	Yes	Yes	No	Yes	Yes	Yes	No
Male	Nepali	Primary school	Klang	Manufacturing	No	No	No	No	No	TRUE	FALSE	FALSE	TRUE	FALSE	TRUE	FALSE	FALSE	TRUE	TRUE	TRUE	5 Strongly Agree	5 Strongly Agree	5 Strongly Agree	5 Strongly Agree	2 Disagree	5 Strongly Agree	Never	Never	Never	Never	Usually	Never	Never	Yes	Yes	Yes	No	Yes	Yes	Yes	No
Male	Nepali	Primary school	Kuala Lumpur	Services	No	No	No	No	No	TRUE	FALSE	TRUE	TRUE	TRUE	FALSE	TRUE	FALSE	TRUE	TRUE	TRUE	5 Strongly Agree	5 Strongly Agree	5 Strongly Agree	5 Strongly Agree	2 Disagree	5 Strongly Agree	Sometimes	Sometimes	Sometimes	Sometimes	Sometimes	Sometimes	Sometimes	Yes	Yes	Yes	No	Yes	Yes	Yes	No
Male	Nepali	Primary school	Kuala Lumpur	Services	No	No	No	No	No	TRUE	FALSE	TRUE	FALSE	TRUE	FALSE	FALSE	FALSE	FALSE	FALSE	FALSE	5 Strongly Agree	5 Strongly Agree	5 Strongly Agree	5 Strongly Agree	5 Strongly Agree	5 Strongly Agree	Usually	Usually	Sometimes	Sometimes	Sometimes	Sometimes	Sometimes	Yes	Yes	Yes	Yes	Yes	Yes	Yes	No
Male	Nepali	High school	Kuala Lumpur	Services	No	No	No	No	No	TRUE	FALSE	FALSE	TRUE	FALSE	TRUE	TRUE	TRUE	TRUE	TRUE	TRUE	5 Strongly Agree	5 Strongly Agree	5 Strongly Agree	5 Strongly Agree	2 Disagree	5 Strongly Agree	Usually	Usually	Usually	Usually	Usually	Usually	Usually	Yes	Yes	Yes	No	Yes	Yes	Yes	No
Male	Nepali	Primary school	Kuala Lumpur	Services	No	No	No	No	No	TRUE	FALSE	TRUE	TRUE	FALSE	FALSE	TRUE	FALSE	TRUE	TRUE	TRUE	5 Strongly Agree	5 Strongly Agree	5 Strongly Agree	5 Strongly Agree	5 Strongly Agree	5 Strongly Agree	Usually	Usually	Usually	Usually	Usually	Usually	Usually	Yes	Yes	Yes	No	Yes	Yes	Yes	No
Male	Nepali	High school	Kuala Lumpur	Manufacturing	Yes	No	No	No	No	TRUE	FALSE	FALSE	TRUE	FALSE	FALSE	FALSE	TRUE	TRUE	TRUE	TRUE	5 Strongly Agree	5 Strongly Agree	5 Strongly Agree	5 Strongly Agree	2 Disagree	5 Strongly Agree	Never	Never	Never	Never	Never	Never	Never	Yes	Yes	Yes	No	Yes	Yes	Yes	No
Male	Nepali	Primary school	Kuala Lumpur	Services	No	No	No	No	No	TRUE	FALSE	TRUE	TRUE	FALSE	TRUE	TRUE	FALSE	TRUE	TRUE	TRUE	5 Strongly Agree	5 Strongly Agree	5 Strongly Agree	5 Strongly Agree	5 Strongly Agree	5 Strongly Agree	Sometimes	Sometimes	Sometimes	Sometimes	Sometimes	Sometimes	Sometimes	Yes	Yes	Yes	Yes	Yes	Yes	Yes	Yes
Male	Nepali	Primary school	Kuala Lumpur	Services	Yes	No	No	No	No	TRUE	FALSE	FALSE	TRUE	FALSE	TRUE	TRUE	FALSE	TRUE	TRUE	TRUE	5 Strongly Agree	5 Strongly Agree	5 Strongly Agree	5 Strongly Agree	2 Disagree	5 Strongly Agree	Never	Never	Never	Never	Never	Never	Never	Yes	Yes	Yes	No	Yes	Yes	Yes	No
Male	Nepali	Primary school	Kuala Lumpur	Manufacturing	No	No	No	No	No	TRUE	FALSE	FALSE	TRUE	FALSE	TRUE	TRUE	FALSE	TRUE	TRUE	TRUE	5 Strongly Agree	5 Strongly Agree	5 Strongly Agree	5 Strongly Agree	2 Disagree	5 Strongly Agree	Sometimes	Sometimes	Sometimes	Sometimes	Sometimes	Sometimes	Sometimes	Yes	Yes	Yes	No	Yes	Yes	Yes	No
Male	Nepali	Primary school	Petaling	Services	Yes	No	No	No	No	TRUE	FALSE	FALSE	TRUE	FALSE	TRUE	TRUE	FALSE	FALSE	FALSE	TRUE	5 Strongly Agree	5 Strongly Agree	5 Strongly Agree	5 Strongly Agree	2 Disagree	5 Strongly Agree	Usually	Usually	Usually	Usually	Usually	Usually	Usually	Yes	Yes	Yes	No	Yes	Yes	Yes	No
Male	Nepali	University	Kuala Lumpur	Manufacturing	Yes	No	No	No	No	TRUE	FALSE	FALSE	TRUE	FALSE	FALSE	FALSE	FALSE	TRUE	TRUE	TRUE	5 Strongly Agree	5 Strongly Agree	5 Strongly Agree	5 Strongly Agree	5 Strongly Agree	5 Strongly Agree	Sometimes	Sometimes	Sometimes	Sometimes	Sometimes	Never	Sometimes	Yes	Yes	Yes	No	Yes	Yes	Yes	No
Male	Nepali	Primary school	Klang	Manufacturing	No	No	No	No	No	TRUE	FALSE	FALSE	TRUE	TRUE	FALSE	FALSE	TRUE	TRUE	TRUE	TRUE	5 Strongly Agree	5 Strongly Agree	5 Strongly Agree	5 Strongly Agree	5 Strongly Agree	5 Strongly Agree	Sometimes	Sometimes	Sometimes	Sometimes	Sometimes	Sometimes	Sometimes	Yes	Yes	Yes	No	Yes	Yes	Yes	No
Male	Nepali	Primary school	Petaling	Services	No	No	No	No	No	TRUE	TRUE	TRUE	TRUE	FALSE	TRUE	TRUE	FALSE	TRUE	TRUE	TRUE	5 Strongly Agree	5 Strongly Agree	5 Strongly Agree	5 Strongly Agree	2 Disagree	5 Strongly Agree	Sometimes	Sometimes	Sometimes	Sometimes	Sometimes	Sometimes	Sometimes	Yes	Yes	Yes	No	Yes	Yes	Yes	No
Female	Indonesian	Primary school	Kuala Lumpur	Services	No	No	No	No	No	TRUE	TRUE	TRUE	TRUE	TRUE	TRUE	TRUE	FALSE	TRUE	TRUE	TRUE	1 Strongly disagree	1 Strongly disagree	1 Strongly disagree	1 Strongly disagree	2 Disagree	1 Strongly disagree	Usually	Never	Usually	Sometimes	Sometimes	Sometimes	Never	Yes	Yes	Yes	Yes	Yes	Yes	Yes	Yes
Female	Indonesian	High school	Kuala Lumpur	Services	No	No	No	No	No	TRUE	I am not sure	I am not sure	TRUE	I am not sure	TRUE	TRUE	TRUE	TRUE	TRUE	TRUE	5 Strongly agree	4 Agree	4 Agree	4 Agree	4 Agree	4 Agree	Sometimes	Sometimes	Sometimes	Sometimes	Sometimes	Sometimes	Sometimes	No	Yes	Yes	Yes	No	Yes	Yes	Yes
Female	Indonesian	High school	Kuala Lumpur	Services	No	No	No	No	No	TRUE	TRUE	TRUE	FALSE	TRUE	TRUE	TRUE	FALSE	TRUE	TRUE	TRUE	1 Strongly disagree	1 Strongly disagree	2 Disagree	1 Strongly disagree	2 Disagree	1 Strongly disagree	Usually	Usually	Usually	Usually	Usually	Usually	Usually	Yes	Yes	Yes	No	Yes	Yes	Yes	Yes
Female	Indonesian	High school	Kuala Lumpur	Services	No	No	Yes	Yes	Yes	TRUE	TRUE	TRUE	TRUE	FALSE	FALSE	TRUE	FALSE	TRUE	FALSE	TRUE	1 Strongly disagree	2 Disagree	1 Strongly disagree	2 Disagree	1 Strongly disagree	2 Disagree	Usually	Sometimes	Usually	Usually	Usually	Usually	Usually	Yes	Yes	Yes	Yes	Yes	Yes	Yes	Yes
Female	Indonesian	High school	Kuala Lumpur	Services	No	No	No	No	No	TRUE	TRUE	TRUE	TRUE	TRUE	TRUE	TRUE	TRUE	TRUE	TRUE	TRUE	4 Agree	4 Agree	4 Agree	4 Agree	4 Agree	4 Agree	Sometimes	Usually	Usually	Usually	Usually	Usually	Usually	Yes	Yes	Yes	Yes	Yes	Yes	Yes	Yes
Female	Indonesian	High school	Kuala Lumpur	Services	No	No	No	No	No	TRUE	TRUE	TRUE	TRUE	TRUE	TRUE	TRUE	TRUE	TRUE	TRUE	TRUE	3 Neutral	3 Neutral	3 Neutral	3 Neutral	3 Neutral	3 Neutral	Usually	Usually	Usually	Usually	Usually	Usually	Usually	Yes	Yes	Yes	Yes	Yes	Yes	Yes	Yes
Female	Indonesian	No formal education	Kuala Lumpur	Domestic helpers	No	No	No	No	No	I am not sure	I am not sure	TRUE	TRUE	I am not sure	I am not sure	TRUE	I am not sure	TRUE	I am not sure	I am not sure	4 Agree	1 Strongly disagree	3 Neutral	4 Agree	1 Strongly disagree	5 Strongly agree	Sometimes	Sometimes	Usually	Usually	Usually	Usually	Usually	Yes	Yes	Yes	Yes	Yes	Yes	Yes	Yes
Female	Indonesian	High school	Kuala Lumpur	Services	No	No	No	No	No	TRUE	TRUE	TRUE	FALSE	TRUE	TRUE	FALSE	TRUE	TRUE	FALSE	TRUE	1 Strongly disagree	1 Strongly disagree	2 Disagree	1 Strongly disagree	1 Strongly disagree	1 Strongly disagree	Usually	Usually	Usually	Usually	Usually	Usually	Usually	Yes	Yes	Yes	Yes	Yes	Yes	Yes	Yes
Female	Indonesian	High school	Kuala Lumpur	Services	No	No	No	No	No	TRUE	TRUE	TRUE	TRUE	TRUE	TRUE	TRUE	TRUE	TRUE	TRUE	TRUE	4 Agree	4 Agree	4 Agree	4 Agree	4 Agree	4 Agree	Usually	Usually	Usually	Usually	Usually	Usually	Usually	Yes	Yes	Yes	Yes	Yes	Yes	Yes	Yes
Female	Indonesian	High school	Kuala Lumpur	Services	No	No	No	No	No	TRUE	TRUE	TRUE	TRUE	TRUE	TRUE	TRUE	TRUE	TRUE	TRUE	TRUE	3 Neutral	3 Neutral	3 Neutral	3 Neutral	3 Neutral	3 Neutral	Sometimes	Sometimes	Sometimes	Sometimes	Sometimes	Sometimes	Sometimes	Yes	Yes	Yes	Yes	Yes	Yes	Yes	Yes
Female	Indonesian	High school	Kuala Lumpur	Services	No	No	No	No	No	TRUE	TRUE	FALSE	TRUE	I am not sure	TRUE	TRUE	I am not sure	TRUE	TRUE	TRUE	4 Agree	1 Strongly disagree	2 Disagree	2 Disagree	2 Disagree	4 Agree	Never	Never	Usually	Usually	Usually	Usually	Usually	Yes	Yes	Yes	Yes	Yes	Yes	Yes	Yes
Female	Indonesian	Primary school	Kuala Lumpur	Services	No	No	No	No	No	TRUE	FALSE	FALSE	TRUE	TRUE	TRUE	TRUE	FALSE	TRUE	TRUE	TRUE	5 Strongly agree	4 Agree	5 Strongly agree	5 Strongly agree	1 Strongly disagree	5 Strongly agree	Usually	Never	Usually	Usually	Usually	Sometimes	Never	Yes	Yes	Yes	Yes	Yes	Yes	Yes	Yes
Female	Indonesian	High school	Kuala Lumpur	Services	No	No	No	No	No	TRUE	TRUE	I am not sure	TRUE	FALSE	TRUE	TRUE	FALSE	TRUE	FALSE	TRUE	4 Agree	1 Strongly disagree	1 Strongly disagree	4 Agree	4 Agree	4 Agree	Usually	Usually	Usually	Usually	Usually	Sometimes	Sometimes	No	No	Yes	No	No	No	Yes	No
Female	Indonesian	High school	Kuala Lumpur	Domestic helpers	No	No	No	No	No	TRUE	I am not sure	I am not sure	I am not sure	I am not sure	I am not sure	I am not sure	I am not sure	I am not sure	I am not sure	I am not sure	1 Strongly disagree	1 Strongly disagree	1 Strongly disagree	1 Strongly disagree	1 Strongly disagree	1 Strongly disagree	Usually	Usually	Usually	Usually	Usually	Sometimes	Usually	No	No	No	No	No	No	No	No
Female	Indonesian	High school	Kuala Lumpur	Services	No	No	No	No	No	TRUE	TRUE	TRUE	TRUE	TRUE	TRUE	TRUE	TRUE	TRUE	TRUE	TRUE	5 Strongly agree	3 Neutral	5 Strongly agree	5 Strongly agree	4 Agree	4 Agree	Usually	Usually	Usually	Usually	Usually	Usually	Usually	Yes	Yes	Yes	Yes	Yes	Yes	Yes	Yes
Female	Indonesian	Primary school	Kuala Lumpur	Services	No	No	No	No	No	TRUE	TRUE	TRUE	TRUE	TRUE	TRUE	TRUE	TRUE	TRUE	TRUE	TRUE	3 Neutral	3 Neutral	3 Neutral	3 Neutral	3 Neutral	3 Neutral	Never	Never	Never	Never	Never	Sometimes	Never	No	Yes	Yes	Yes	No	Yes	Yes	Yes
Female	Indonesian	No formal education	Kuala Lumpur	Domestic helpers	No	No	No	No	No	TRUE	I am not sure	FALSE	TRUE	FALSE	TRUE	TRUE	FALSE	TRUE	TRUE	TRUE	5 Strongly agree	3 Neutral	5 Strongly agree	5 Strongly agree	2 Disagree	4 Agree	Sometimes	Never	Usually	Usually	Usually	Usually	Sometimes	Yes	Yes	Yes	Yes	Yes	Yes	Yes	Yes
Male	Indonesian	High school	Kuala Lumpur	Services	No	No	No	No	No	TRUE	FALSE	I am not sure	I am not sure	FALSE	TRUE	I am not sure	TRUE	I am not sure	FALSE	FALSE	1 Strongly disagree	2 Disagree	3 Neutral	1 Strongly disagree	2 Disagree	3 Neutral	Usually	Usually	Sometimes	Usually	Sometimes	Usually	Usually	Yes	Yes	Yes	No	No	No	No	Yes
Female	Indonesian	High school	Kuala Lumpur	Services	No	No	No	No	No	TRUE	TRUE	TRUE	TRUE	TRUE	TRUE	TRUE	TRUE	TRUE	TRUE	TRUE	3 Neutral	3 Neutral	3 Neutral	3 Neutral	3 Neutral	3 Neutral	Sometimes	Sometimes	Sometimes	Sometimes	Sometimes	Sometimes	Sometimes	No	Yes	Yes	Yes	No	Yes	Yes	Yes
Female	Indonesian	High school	Kuala Lumpur	Domestic helpers	No	No	No	No	No	TRUE	TRUE	TRUE	TRUE	TRUE	TRUE	TRUE	TRUE	TRUE	TRUE	TRUE	5 Strongly agree	2 Disagree	3 Neutral	4 Agree	4 Agree	4 Agree	Usually	Usually	Usually	Usually	Usually	Usually	Usually	Yes	Yes	Yes	Yes	Yes	Yes	Yes	Yes
Male	Indonesian	High school	Kuala Lumpur	Services	No	No	No	No	No	TRUE	I am not sure	TRUE	I am not sure	TRUE	I am not sure	TRUE	I am not sure	I am not sure	I am not sure	I am not sure	3 Neutral	3 Neutral	3 Neutral	3 Neutral	3 Neutral	3 Neutral	Sometimes	Usually	Usually	Sometimes	Usually	Sometimes	Sometimes	Yes	No	Yes	No	Yes	No	Yes	No
Male	Indonesian	High school	Kuala Lumpur	Services	Yes	No	Yes	No	Yes	I am not sure	I am not sure	I am not sure	I am not sure	I am not sure	I am not sure	I am not sure	I am not sure	I am not sure	I am not sure	I am not sure	2 Disagree	2 Disagree	2 Disagree	2 Disagree	2 Disagree	2 Disagree	Usually	Usually	Usually	Usually	Usually	Usually	Usually	No	No	No	No	No	No	No	No
Female	Indonesian	No formal education	Kuala Lumpur	Domestic helpers	No	No	No	No	No	TRUE	I am not sure	FALSE	TRUE	FALSE	TRUE	TRUE	FALSE	TRUE	TRUE	TRUE	5 Strongly agree	3 Neutral	4 Agree	4 Agree	3 Neutral	3 Neutral	Sometimes	Never	Sometimes	Usually	Usually	Usually	Sometimes	Yes	Yes	Yes	Yes	Yes	Yes	Yes	Yes
Male	Indonesian	High school	Kuala Lumpur	Services	No	No	No	No	No	TRUE	TRUE	TRUE	TRUE	TRUE	TRUE	TRUE	TRUE	TRUE	TRUE	TRUE	1 Strongly disagree	1 Strongly disagree	1 Strongly disagree	1 Strongly disagree	1 Strongly disagree	1 Strongly disagree	Usually	Usually	Usually	Usually	Usually	Usually	Usually	Yes	Yes	Yes	Yes	Yes	Yes	Yes	Yes
Female	Indonesian	High school	Kuala Lumpur	Domestic helpers	No	No	No	No	No	TRUE	TRUE	TRUE	TRUE	TRUE	TRUE	TRUE	TRUE	TRUE	TRUE	TRUE	4 Agree	4 Agree	4 Agree	4 Agree	4 Agree	4 Agree	Usually	Usually	Usually	Usually	Usually	Usually	Usually	Yes	Yes	Yes	Yes	Yes	Yes	Yes	Yes
Female	Indonesian	High school	Kuala Lumpur	Services	No	No	No	No	No	TRUE	TRUE	TRUE	TRUE	TRUE	TRUE	TRUE	TRUE	FALSE	TRUE	TRUE	1 Strongly disagree	1 Strongly disagree	1 Strongly disagree	2 Disagree	1 Strongly disagree	2 Disagree	Usually	Usually	Usually	Usually	Usually	Usually	Usually	Yes	Yes	Yes	Yes	Yes	Yes	Yes	Yes
Male	Indonesian	High school	Kuala Lumpur	Services	No	No	No	No	No	I am not sure	I am not sure	I am not sure	I am not sure	I am not sure	I am not sure	I am not sure	I am not sure	I am not sure	I am not sure	I am not sure	3 Neutral	3 Neutral	3 Neutral	3 Neutral	3 Neutral	3 Neutral	Never	Never	Never	Never	Never	Never	Never	No	No	No	No	No	No	No	No
Female	Indonesian	High school	Kuala Lumpur	Services	No	No	No	No	No	TRUE	TRUE	FALSE	FALSE	FALSE	TRUE	TRUE	FALSE	FALSE	TRUE	TRUE	4 Agree	2 Disagree	2 Disagree	2 Disagree	1 Strongly disagree	1 Strongly disagree	Sometimes	Sometimes	Usually	Usually	Usually	Usually	Sometimes	No	Yes	Yes	Yes	No	Yes	Yes	Yes
Female	Indonesian	Primary school	Kuala Lumpur	Services	No	No	No	No	No	TRUE	TRUE	TRUE	TRUE	TRUE	TRUE	TRUE	TRUE	TRUE	TRUE	TRUE	1 Strongly disagree	1 Strongly disagree	1 Strongly disagree	1 Strongly disagree	1 Strongly disagree	1 Strongly disagree	Usually	Usually	Usually	Usually	Usually	Usually	Usually	Yes	Yes	Yes	Yes	Yes	Yes	Yes	Yes
Female	Indonesian	Primary school	Kuala Lumpur	Services	No	No	No	No	No	TRUE	TRUE	TRUE	TRUE	TRUE	TRUE	TRUE	TRUE	TRUE	TRUE	TRUE	3 Neutral	3 Neutral	3 Neutral	3 Neutral	3 Neutral	3 Neutral	Sometimes	Sometimes	Sometimes	Sometimes	Sometimes	Sometimes	Sometimes	No	Yes	Yes	Yes	No	Yes	Yes	Yes
Female	Indonesian	Primary school	Kuala Lumpur	Services	No	No	No	No	No	TRUE	TRUE	I am not sure	TRUE	I am not sure	TRUE	TRUE	I am not sure	TRUE	TRUE	TRUE	4 Agree	2 Disagree	2 Disagree	2 Disagree	2 Disagree	5 Strongly agree	Sometimes	Sometimes	Usually	Usually	Usually	Usually	Usually	Yes	Yes	Yes	Yes	Yes	Yes	Yes	Yes
Female	Indonesian	High school	Kuala Lumpur	Services	No	No	No	No	No	TRUE	FALSE	FALSE	FALSE	FALSE	TRUE	TRUE	TRUE	FALSE	FALSE	TRUE	1 Strongly disagree	2 Disagree	2 Disagree	2 Disagree	2 Disagree	1 Strongly disagree	Usually	Usually	Sometimes	Sometimes	Sometimes	Sometimes	Sometimes	Yes	Yes	Yes	Yes	Yes	Yes	No	Yes
Female	Indonesian	High school	Kuala Lumpur	Construction	No	No	No	No	No	I am not sure	I am not sure	I am not sure	I am not sure	I am not sure	I am not sure	I am not sure	I am not sure	I am not sure	I am not sure	I am not sure	2 Disagree	2 Disagree	2 Disagree	2 Disagree	2 Disagree	2 Disagree	Usually	Usually	Usually	Usually	Usually	Usually	Usually	Yes	No	Yes	No	Yes	No	Yes	No
Female	Indonesian	No formal education	Kuala Lumpur	Services	Yes	Yes	Yes	Yes	Yes	TRUE	FALSE	FALSE	TRUE	TRUE	TRUE	TRUE	FALSE	TRUE	TRUE	TRUE	5 Strongly agree	4 Agree	5 Strongly agree	5 Strongly agree	1 Strongly disagree	5 Strongly agree	Usually	Never	Usually	Usually	Usually	Sometimes	Sometimes	Yes	Yes	Yes	Yes	Yes	Yes	Yes	Yes
Male	Indonesian	High school	Kuala Lumpur	Services	No	No	No	No	No	I am not sure	I am not sure	I am not sure	I am not sure	I am not sure	I am not sure	I am not sure	I am not sure	I am not sure	I am not sure	I am not sure	3 Neutral	3 Neutral	3 Neutral	3 Neutral	3 Neutral	3 Neutral	Sometimes	Sometimes	Sometimes	Sometimes	Sometimes	Sometimes	Sometimes	Yes	No	No	No	No	No	No	No
Female	Indonesian	Primary school	Kuala Lumpur	Services	No	No	No	No	No	TRUE	I am not sure	I am not sure	I am not sure	I am not sure	TRUE	TRUE	I am not sure	TRUE	FALSE	I am not sure	4 Agree	2 Disagree	4 Agree	4 Agree	2 Disagree	4 Agree	Never	Never	Usually	Never	Never	Never	Usually	Yes	Yes	Yes	Yes	Yes	Yes	Yes	Yes
Female	Indonesian	Primary school	Kuala Lumpur	Services	No	No	No	No	No	TRUE	TRUE	I am not sure	TRUE	I am not sure	TRUE	TRUE	I am not sure	TRUE	TRUE	TRUE	5 Strongly agree	3 Neutral	5 Strongly agree	5 Strongly agree	5 Strongly agree	5 Strongly agree	Usually	Never	Usually	Usually	Usually	Usually	Usually	Yes	Yes	Yes	Yes	Yes	Yes	Yes	Yes
Female	Indonesian	No formal education	Kuala Lumpur	Services	No	No	No	No	No	I am not sure	I am not sure	I am not sure	I am not sure	I am not sure	I am not sure	I am not sure	I am not sure	I am not sure	I am not sure	I am not sure	1 Strongly disagree	1 Strongly disagree	1 Strongly disagree	1 Strongly disagree	1 Strongly disagree	1 Strongly disagree	Usually	Usually	Usually	Usually	Usually	Usually	Usually	Yes	Yes	Yes	Yes	Yes	Yes	Yes	Yes
Female	Indonesian	Primary school	Kuala Lumpur	Services	No	No	No	No	No	TRUE	FALSE	TRUE	FALSE	TRUE	TRUE	TRUE	FALSE	TRUE	TRUE	TRUE	4 Agree	4 Agree	4 Agree	5 Strongly agree	1 Strongly disagree	4 Agree	Usually	Sometimes	Usually	Sometimes	Sometimes	Sometimes	Usually	Yes	Yes	Yes	Yes	Yes	Yes	Yes	Yes
Female	Indonesian	High school	Kuala Lumpur	Services	No	No	No	No	No	TRUE	TRUE	I am not sure	TRUE	I am not sure	TRUE	TRUE	I am not sure	TRUE	TRUE	TRUE	1 Strongly disagree	2 Disagree	1 Strongly disagree	1 Strongly disagree	2 Disagree	2 Disagree	Usually	Usually	Usually	Usually	Usually	Usually	Usually	Yes	Yes	Yes	Yes	Yes	Yes	Yes	Yes
Female	Indonesian	Primary school	Kuala Lumpur	Services	No	No	No	No	No	TRUE	TRUE	I am not sure	TRUE	TRUE	TRUE	TRUE	I am not sure	TRUE	TRUE	TRUE	4 Agree	3 Neutral	4 Agree	4 Agree	2 Disagree	4 Agree	Usually	Never	Usually	Usually	Usually	Usually	Usually	Yes	Yes	Yes	Yes	Yes	Yes	Yes	Yes
Female	Indonesian	Primary school	Kuala Lumpur	Domestic helpers	No	No	No	No	No	TRUE	TRUE	TRUE	TRUE	TRUE	TRUE	TRUE	TRUE	TRUE	TRUE	TRUE	1 Strongly disagree	1 Strongly disagree	1 Strongly disagree	1 Strongly disagree	1 Strongly disagree	1 Strongly disagree	Usually	Usually	Usually	Usually	Usually	Usually	Usually	Yes	Yes	Yes	Yes	Yes	Yes	Yes	Yes
Female	Indonesian	Primary school	Kuala Lumpur	Services	No	No	No	No	No	TRUE	TRUE	I am not sure	TRUE	I am not sure	TRUE	TRUE	I am not sure	TRUE	TRUE	TRUE	4 Agree	2 Disagree	4 Agree	4 Agree	3 Neutral	5 Strongly agree	Usually	Never	Usually	Usually	Usually	Usually	Usually	Yes	Yes	Yes	Yes	Yes	Yes	Yes	Yes
Female	Indonesian	High school	Kuala Lumpur	Services	No	No	No	No	No	TRUE	TRUE	TRUE	TRUE	TRUE	TRUE	TRUE	TRUE	TRUE	TRUE	TRUE	5 Strongly agree	4 Agree	4 Agree	4 Agree	4 Agree	4 Agree	Sometimes	Sometimes	Usually	Usually	Usually	Usually	Usually	Yes	Yes	Yes	Yes	Yes	Yes	Yes	Yes
Male	Indonesian	University	Kuala Lumpur	Plantation	No	No	No	No	No	TRUE	TRUE	I am not sure	TRUE	I am not sure	TRUE	TRUE	FALSE	TRUE	I am not sure	TRUE	4 Agree	2 Disagree	4 Agree	4 Agree	3 Neutral	4 Agree	Usually	Never	Usually	Usually	Usually	Never	Never	No	No	Yes	No	No	No	Yes	No
Male	Indonesian	No formal education	Kuala Lumpur	Construction	No	No	No	No	No	TRUE	I am not sure	I am not sure	TRUE	TRUE	TRUE	I am not sure	I am not sure	TRUE	TRUE	TRUE	5 Strongly agree	1 Strongly disagree	5 Strongly agree	5 Strongly agree	3 Neutral	5 Strongly agree	Usually	Never	Usually	Usually	Usually	Sometimes	Usually	Yes	Yes	Yes	Yes	Yes	Yes	Yes	Yes
Female	Indonesian	High school	Kuala Lumpur	Services	No	No	No	No	No	I am not sure	I am not sure	I am not sure	TRUE	I am not sure	TRUE	I am not sure	TRUE	I am not sure	TRUE	TRUE	3 Neutral	1 Strongly disagree	3 Neutral	1 Strongly disagree	3 Neutral	1 Strongly disagree	Never	Usually	Never	Usually	Never	Usually	Never	No	Yes	No	Yes	No	Yes	No	Yes
Female	Indonesian	Primary school	Hulu Selangor	Services	No	No	No	No	No	I am not sure	I am not sure	TRUE	I am not sure	TRUE	I am not sure	TRUE	I am not sure	TRUE	I am not sure	TRUE	5 Strongly agree	5 Strongly agree	5 Strongly agree	5 Strongly agree	5 Strongly agree	5 Strongly agree	Sometimes	Usually	Sometimes	Usually	Sometimes	Usually	Usually	No	Yes	No	Yes	No	No	Yes	Yes
Female	Indonesian	High school	Kuala Lumpur	Domestic helpers	No	No	No	No	No	TRUE	I am not sure	I am not sure	I am not sure	I am not sure	TRUE	TRUE	I am not sure	I am not sure	I am not sure	I am not sure	3 Neutral	3 Neutral	3 Neutral	4 Agree	3 Neutral	4 Agree	Sometimes	Sometimes	Sometimes	Sometimes	Sometimes	Sometimes	Sometimes	Yes	Yes	Yes	No	Yes	Yes	Yes	Yes
Female	Indonesian	Primary school	Kuala Lumpur	Domestic helpers	No	No	No	No	No	TRUE	I am not sure	I am not sure	I am not sure	I am not sure	TRUE	TRUE	I am not sure	I am not sure	I am not sure	I am not sure	3 Neutral	3 Neutral	3 Neutral	3 Neutral	3 Neutral	3 Neutral	Sometimes	Sometimes	Sometimes	Sometimes	Sometimes	Sometimes	Sometimes	Yes	Yes	Yes	Yes	Yes	Yes	Yes	Yes
Female	Indonesian	Primary school	Kuala Lumpur	Services	No	No	No	No	Yes	TRUE	FALSE	I am not sure	TRUE	TRUE	TRUE	TRUE	FALSE	TRUE	TRUE	TRUE	5 Strongly agree	5 Strongly agree	5 Strongly agree	5 Strongly agree	1 Strongly disagree	5 Strongly agree	Usually	Sometimes	Usually	Usually	Usually	Sometimes	Usually	Yes	Yes	Yes	Yes	Yes	Yes	Yes	Yes
Female	Indonesian	High school	Kuala Lumpur	Services	No	No	No	No	No	TRUE	TRUE	I am not sure	TRUE	I am not sure	TRUE	FALSE	FALSE	TRUE	I am not sure	TRUE	1 Strongly disagree	3 Neutral	1 Strongly disagree	2 Disagree	1 Strongly disagree	1 Strongly disagree	Usually	Usually	Usually	Usually	Sometimes	Usually	Usually	Yes	Yes	Yes	No	Yes	Yes	Yes	No
Female	Indonesian	High school	Kuala Lumpur	Services	No	No	No	No	No	TRUE	TRUE	TRUE	TRUE	TRUE	TRUE	TRUE	TRUE	TRUE	TRUE	TRUE	4 Agree	4 Agree	4 Agree	4 Agree	4 Agree	4 Agree	Sometimes	Sometimes	Sometimes	Sometimes	Sometimes	Sometimes	Sometimes	Yes	Yes	Yes	Yes	Yes	Yes	Yes	Yes
Female	Indonesian	High school	Kuala Lumpur	Services	No	No	No	No	No	TRUE	I am not sure	FALSE	FALSE	FALSE	FALSE	FALSE	I am not sure	I am not sure	I am not sure	I am not sure	1 Strongly disagree	1 Strongly disagree	1 Strongly disagree	1 Strongly disagree	1 Strongly disagree	1 Strongly disagree	Sometimes	Sometimes	Sometimes	Sometimes	Sometimes	Sometimes	Sometimes	Yes	Yes	Yes	Yes	Yes	Yes	Yes	Yes
Female	Indonesian	High school	Kuala Lumpur	Services	No	No	No	No	No	TRUE	TRUE	TRUE	TRUE	TRUE	TRUE	TRUE	TRUE	TRUE	TRUE	TRUE	4 Agree	4 Agree	5 Strongly agree	4 Agree	4 Agree	4 Agree	Never	Never	Never	Never	Never	Never	Never	Yes	Yes	Yes	Yes	Yes	Yes	Yes	Yes
Female	Indonesian	Primary school	Kuala Selangor	Services	No	No	No	No	No	I am not sure	TRUE	I am not sure	TRUE	I am not sure	TRUE	I am not sure	TRUE	I am not sure	TRUE	I am not sure	5 Strongly agree	5 Strongly agree	5 Strongly agree	5 Strongly agree	5 Strongly agree	5 Strongly agree	Never	Never	Never	Never	Never	Never	Never	No	No	No	No	No	No	No	No
Male	Indonesian	High school	Kuala Lumpur	Services	No	No	No	No	No	TRUE	TRUE	TRUE	TRUE	TRUE	TRUE	TRUE	TRUE	TRUE	FALSE	FALSE	2 Disagree	2 Disagree	2 Disagree	2 Disagree	1 Strongly disagree	1 Strongly disagree	Sometimes	Usually	Usually	Usually	Usually	Usually	Usually	Yes	Yes	Yes	Yes	Yes	Yes	Yes	Yes
Male	Indonesian	High school	Kuala Lumpur	Services	No	No	No	No	No	TRUE	TRUE	TRUE	TRUE	TRUE	TRUE	TRUE	TRUE	TRUE	TRUE	TRUE	1 Strongly disagree	1 Strongly disagree	1 Strongly disagree	1 Strongly disagree	1 Strongly disagree	1 Strongly disagree	Usually	Usually	Usually	Usually	Usually	Usually	Usually	Yes	Yes	Yes	Yes	Yes	Yes	Yes	Yes
Male	Indonesian	Primary school	Kuala Lumpur	Services	No	No	No	No	No	TRUE	TRUE	TRUE	TRUE	TRUE	TRUE	TRUE	TRUE	TRUE	TRUE	TRUE	3 Neutral	3 Neutral	3 Neutral	3 Neutral	3 Neutral	3 Neutral	Usually	Usually	Usually	Usually	Usually	Usually	Usually	Yes	Yes	Yes	Yes	Yes	Yes	Yes	Yes
Male	Indonesian	High school	Kuala Lumpur	Services	No	No	No	No	No	FALSE	TRUE	FALSE	FALSE	FALSE	FALSE	TRUE	FALSE	TRUE	FALSE	TRUE	1 Strongly disagree	2 Disagree	1 Strongly disagree	2 Disagree	1 Strongly disagree	2 Disagree	Usually	Sometimes	Sometimes	Sometimes	Sometimes	Sometimes	Sometimes	Yes	Yes	Yes	Yes	Yes	Yes	Yes	Yes
Male	Indonesian	High school	Kuala Lumpur	Services	No	No	No	No	No	TRUE	TRUE	TRUE	TRUE	TRUE	TRUE	TRUE	TRUE	TRUE	TRUE	TRUE	1 Strongly disagree	1 Strongly disagree	1 Strongly disagree	1 Strongly disagree	1 Strongly disagree	1 Strongly disagree	Usually	Usually	Usually	Usually	Usually	Usually	Usually	Yes	Yes	Yes	Yes	Yes	Yes	Yes	Yes
Female	Indonesian	High school	Kuala Lumpur	Services	No	No	No	No	No	TRUE	TRUE	TRUE	TRUE	TRUE	TRUE	TRUE	TRUE	TRUE	TRUE	TRUE	1 Strongly disagree	1 Strongly disagree	1 Strongly disagree	1 Strongly disagree	1 Strongly disagree	1 Strongly disagree	Usually	Usually	Usually	Usually	Usually	Usually	Usually	Yes	Yes	Yes	Yes	Yes	Yes	Yes	Yes
Male	Indonesian	Primary school	Kuala Lumpur	Services	No	No	No	No	No	TRUE	TRUE	TRUE	TRUE	TRUE	TRUE	TRUE	TRUE	TRUE	TRUE	TRUE	1 Strongly disagree	1 Strongly disagree	1 Strongly disagree	1 Strongly disagree	1 Strongly disagree	1 Strongly disagree	Usually	Usually	Usually	Usually	Usually	Usually	Usually	Yes	Yes	Yes	Yes	Yes	Yes	Yes	Yes
Male	Indonesian	High school	Kuala Lumpur	Construction	No	No	No	No	No	TRUE	TRUE	TRUE	TRUE	TRUE	TRUE	TRUE	TRUE	TRUE	TRUE	TRUE	4 Agree	4 Agree	4 Agree	4 Agree	4 Agree	4 Agree	Usually	Usually	Usually	Usually	Usually	Usually	Usually	Yes	Yes	Yes	Yes	Yes	Yes	Yes	Yes
Female	Indonesian	High school	Kuala Lumpur	Services	No	No	No	No	No	TRUE	TRUE	TRUE	TRUE	TRUE	TRUE	TRUE	TRUE	TRUE	TRUE	TRUE	1 Strongly disagree	1 Strongly disagree	1 Strongly disagree	1 Strongly disagree	1 Strongly disagree	1 Strongly disagree	Usually	Usually	Usually	Usually	Usually	Usually	Usually	Yes	Yes	Yes	Yes	Yes	Yes	Yes	Yes
Male	Indonesian	High school	Kuala Lumpur	Services	No	No	No	No	No	TRUE	TRUE	TRUE	TRUE	TRUE	TRUE	TRUE	TRUE	TRUE	TRUE	TRUE	1 Strongly disagree	1 Strongly disagree	1 Strongly disagree	1 Strongly disagree	1 Strongly disagree	1 Strongly disagree	Usually	Usually	Usually	Usually	Usually	Usually	Usually	Yes	Yes	Yes	Yes	Yes	Yes	Yes	Yes
Female	Indonesian	High school	Kuala Lumpur	Services	No	No	No	No	No	TRUE	TRUE	TRUE	TRUE	TRUE	TRUE	TRUE	TRUE	TRUE	TRUE	TRUE	1 Strongly disagree	1 Strongly disagree	1 Strongly disagree	1 Strongly disagree	1 Strongly disagree	1 Strongly disagree	Usually	Usually	Usually	Usually	Usually	Usually	Usually	Yes	Yes	Yes	Yes	Yes	Yes	Yes	Yes
Female	Indonesian	High school	Kuala Lumpur	Services	No	No	No	No	No	TRUE	TRUE	TRUE	TRUE	TRUE	FALSE	TRUE	FALSE	FALSE	FALSE	FALSE	2 Disagree	2 Disagree	1 Strongly disagree	1 Strongly disagree	1 Strongly disagree	1 Strongly disagree	Usually	Usually	Usually	Usually	Usually	Usually	Usually	Yes	Yes	Yes	Yes	Yes	Yes	Yes	Yes
Female	Indonesian	High school	Kuala Lumpur	Services	No	No	No	No	No	TRUE	TRUE	TRUE	TRUE	TRUE	TRUE	TRUE	TRUE	TRUE	TRUE	TRUE	4 Agree	2 Disagree	4 Agree	4 Agree	4 Agree	4 Agree	Usually	Usually	Usually	Usually	Usually	Usually	Usually	Yes	Yes	Yes	Yes	Yes	Yes	Yes	Yes
Female	Indonesian	Primary school	Kuala Lumpur	Services	No	No	No	No	No	TRUE	TRUE	TRUE	TRUE	TRUE	TRUE	TRUE	TRUE	TRUE	TRUE	TRUE	2 Disagree	1 Strongly disagree	1 Strongly disagree	1 Strongly disagree	1 Strongly disagree	1 Strongly disagree	Usually	Usually	Usually	Usually	Usually	Usually	Usually	Yes	Yes	Yes	Yes	Yes	Yes	Yes	Yes
Female	Indonesian	High school	Kuala Lumpur	Services	Yes	Yes	Yes	Yes	Yes	TRUE	TRUE	TRUE	TRUE	TRUE	TRUE	TRUE	TRUE	TRUE	TRUE	TRUE	1 Strongly disagree	1 Strongly disagree	1 Strongly disagree	1 Strongly disagree	1 Strongly disagree	1 Strongly disagree	Usually	Usually	Usually	Usually	Usually	Usually	Usually	Yes	Yes	Yes	Yes	Yes	Yes	Yes	Yes
Female	Indonesian	High school	Kuala Lumpur	Services	No	No	No	No	No	TRUE	TRUE	TRUE	TRUE	TRUE	TRUE	TRUE	TRUE	TRUE	TRUE	TRUE	1 Strongly disagree	1 Strongly disagree	1 Strongly disagree	1 Strongly disagree	1 Strongly disagree	1 Strongly disagree	Usually	Usually	Usually	Usually	Usually	Usually	Usually	Yes	Yes	Yes	Yes	Yes	Yes	Yes	Yes
Female	Indonesian	High school	Kuala Lumpur	Domestic helpers	No	No	No	No	No	TRUE	TRUE	TRUE	TRUE	TRUE	TRUE	TRUE	TRUE	TRUE	TRUE	TRUE	1 Strongly disagree	1 Strongly disagree	1 Strongly disagree	1 Strongly disagree	1 Strongly disagree	1 Strongly disagree	Usually	Usually	Usually	Usually	Usually	Usually	Usually	Yes	Yes	Yes	Yes	Yes	Yes	Yes	Yes
Female	Indonesian	High school	Kuala Lumpur	Services	Yes	Yes	Yes	Yes	Yes	TRUE	TRUE	TRUE	TRUE	TRUE	TRUE	TRUE	TRUE	TRUE	TRUE	TRUE	1 Strongly disagree	1 Strongly disagree	1 Strongly disagree	1 Strongly disagree	1 Strongly disagree	1 Strongly disagree	Usually	Usually	Usually	Usually	Usually	Usually	Usually	Yes	Yes	Yes	Yes	Yes	Yes	Yes	Yes
Female	Indonesian	High school	Kuala Lumpur	Domestic helpers	No	No	No	No	No	I am not sure	I am not sure	I am not sure	I am not sure	I am not sure	I am not sure	I am not sure	I am not sure	I am not sure	I am not sure	I am not sure	2 Disagree	2 Disagree	2 Disagree	2 Disagree	2 Disagree	2 Disagree	Sometimes	Sometimes	Sometimes	Sometimes	Sometimes	Sometimes	Sometimes	No	No	No	No	No	No	No	No
Female	Indonesian	Primary school	Kuala Lumpur	Services	No	No	No	No	No	TRUE	TRUE	TRUE	TRUE	TRUE	TRUE	TRUE	TRUE	TRUE	TRUE	TRUE	1 Strongly disagree	1 Strongly disagree	1 Strongly disagree	1 Strongly disagree	1 Strongly disagree	1 Strongly disagree	Usually	Usually	Usually	Usually	Usually	Usually	Usually	Yes	Yes	Yes	Yes	Yes	Yes	Yes	Yes
Female	Indonesian	High school	Kuala Lumpur	Services	No	No	No	No	No	TRUE	TRUE	TRUE	TRUE	TRUE	TRUE	TRUE	TRUE	TRUE	TRUE	TRUE	1 Strongly disagree	1 Strongly disagree	1 Strongly disagree	1 Strongly disagree	1 Strongly disagree	1 Strongly disagree	Usually	Usually	Usually	Usually	Usually	Usually	Usually	Yes	Yes	Yes	Yes	Yes	Yes	Yes	Yes
Male	Indonesian	Primary school	Kuala Lumpur	Services	No	No	No	No	No	TRUE	TRUE	TRUE	TRUE	TRUE	TRUE	TRUE	TRUE	TRUE	TRUE	TRUE	1 Strongly disagree	1 Strongly disagree	1 Strongly disagree	1 Strongly disagree	1 Strongly disagree	1 Strongly disagree	Usually	Usually	Usually	Usually	Usually	Usually	Usually	Yes	Yes	Yes	Yes	Yes	Yes	Yes	Yes
Female	Indonesian	Primary school	Kuala Lumpur	Services	No	No	No	No	Yes	TRUE	I am not sure	I am not sure	TRUE	TRUE	I am not sure	TRUE	I am not sure	TRUE	TRUE	TRUE	4 Agree	2 Disagree	4 Agree	4 Agree	4 Agree	4 Agree	Sometimes	Never	Sometimes	Sometimes	Usually	Never	Never	No	No	No	No	No	No	Yes	No
Female	Indonesian	High school	Kuala Lumpur	Services	No	No	No	No	No	TRUE	TRUE	TRUE	TRUE	TRUE	TRUE	TRUE	TRUE	TRUE	TRUE	TRUE	4 Agree	4 Agree	4 Agree	4 Agree	4 Agree	4 Agree	Usually	Usually	Usually	Usually	Usually	Usually	Usually	Yes	Yes	Yes	Yes	Yes	Yes	Yes	Yes
Female	Indonesian	Primary school	Kuala Lumpur	Services	No	No	No	No	No	TRUE	TRUE	TRUE	TRUE	TRUE	TRUE	TRUE	TRUE	TRUE	TRUE	TRUE	4 Agree	4 Agree	4 Agree	4 Agree	4 Agree	4 Agree	Usually	Usually	Usually	Usually	Usually	Usually	Usually	Yes	Yes	Yes	Yes	Yes	Yes	Yes	Yes
Female	Indonesian	High school	Kuala Lumpur	Services	Yes	Yes	Yes	Yes	Yes	TRUE	TRUE	TRUE	TRUE	TRUE	TRUE	TRUE	TRUE	TRUE	TRUE	TRUE	4 Agree	4 Agree	4 Agree	4 Agree	4 Agree	4 Agree	Usually	Usually	Usually	Usually	Usually	Usually	Usually	Yes	Yes	Yes	Yes	Yes	Yes	Yes	Yes
Female	Indonesian	Primary school	Kuala Lumpur	Services	No	No	No	No	No	TRUE	TRUE	TRUE	TRUE	TRUE	TRUE	TRUE	TRUE	TRUE	TRUE	TRUE	4 Agree	4 Agree	4 Agree	4 Agree	4 Agree	4 Agree	Usually	Usually	Usually	Usually	Usually	Usually	Usually	Yes	Yes	Yes	Yes	Yes	Yes	Yes	Yes
Male	Indonesian	Primary school	Kuala Lumpur	Services	No	No	No	No	No	TRUE	TRUE	TRUE	TRUE	TRUE	TRUE	TRUE	TRUE	TRUE	TRUE	TRUE	4 Agree	4 Agree	4 Agree	4 Agree	4 Agree	4 Agree	Usually	Usually	Usually	Usually	Usually	Usually	Usually	Yes	Yes	Yes	Yes	Yes	Yes	Yes	Yes
Male	Indonesian	High school	Kuala Lumpur	Services	No	No	No	No	No	TRUE	FALSE	TRUE	TRUE	TRUE	TRUE	TRUE	TRUE	TRUE	FALSE	TRUE	3 Neutral	3 Neutral	3 Neutral	3 Neutral	3 Neutral	3 Neutral	Usually	Usually	Usually	Usually	Usually	Usually	Usually	Yes	Yes	Yes	Yes	Yes	Yes	Yes	Yes
Female	Indonesian	High school	Kuala Lumpur	Services	No	No	No	No	No	TRUE	TRUE	TRUE	TRUE	TRUE	TRUE	TRUE	TRUE	TRUE	FALSE	TRUE	3 Neutral	3 Neutral	3 Neutral	3 Neutral	3 Neutral	3 Neutral	Usually	Usually	Usually	Usually	Usually	Usually	Usually	Yes	Yes	Yes	Yes	Yes	Yes	Yes	Yes
Male	Indonesian	High school	Kuala Lumpur	Services	No	No	No	No	No	TRUE	FALSE	TRUE	TRUE	TRUE	TRUE	TRUE	FALSE	TRUE	FALSE	TRUE	4 Agree	4 Agree	4 Agree	4 Agree	2 Disagree	4 Agree	Usually	Usually	Sometimes	Sometimes	Sometimes	Usually	Usually	Yes	Yes	Yes	Yes	Yes	Yes	Yes	Yes
Male	Indonesian	High school	Kuala Lumpur	Plantation	No	No	No	No	No	TRUE	FALSE	I am not sure	TRUE	I am not sure	TRUE	TRUE	I am not sure	TRUE	I am not sure	I am not sure	4 Agree	3 Neutral	3 Neutral	5 Strongly agree	2 Disagree	4 Agree	Usually	Sometimes	Sometimes	Sometimes	Sometimes	Never	Sometimes	Yes	Yes	Yes	Yes	Yes	Yes	Yes	Yes
Female	Indonesian	Primary school	Petaling	Domestic helpers	No	Yes	No	No	No	TRUE	FALSE	TRUE	TRUE	TRUE	TRUE	TRUE	TRUE	TRUE	TRUE	TRUE	4 Agree	4 Agree	4 Agree	4 Agree	4 Agree	3 Neutral	Never	Never	Never	Sometimes	Never	Never	Never	Yes	Yes	Yes	No	Yes	Yes	Yes	No
Female	Indonesian	High school	Kuala Lumpur	Domestic helpers	No	No	No	No	No	TRUE	TRUE	I am not sure	TRUE	TRUE	TRUE	TRUE	I am not sure	TRUE	TRUE	TRUE	5 Strongly agree	2 Disagree	2 Disagree	4 Agree	3 Neutral	4 Agree	Sometimes	Never	Usually	Never	Never	Never	Never	Yes	No	Yes	Yes	Yes	No	Yes	Yes
Male	Indonesian	No formal education	Klang	Construction	No	No	No	No	No	TRUE	FALSE	I am not sure	TRUE	TRUE	TRUE	TRUE	FALSE	TRUE	FALSE	TRUE	5 Strongly agree	2 Disagree	5 Strongly agree	5 Strongly agree	5 Strongly agree	5 Strongly agree	Sometimes	Usually	Usually	Never	Sometimes	Never	Never	No	Yes	Yes	No	No	Yes	Yes	No
Female	Indonesian	High school	Kuala Selangor	Domestic helpers	No	No	No	No	No	TRUE	TRUE	FALSE	TRUE	FALSE	TRUE	TRUE	FALSE	TRUE	TRUE	TRUE	4 Agree	3 Neutral	4 Agree	4 Agree	2 Disagree	3 Neutral	Sometimes	Sometimes	Sometimes	Usually	Usually	Sometimes	Sometimes	Yes	Yes	Yes	Yes	Yes	Yes	Yes	Yes
